# Supplementary material for: Rapid prediction of yellow tea free amino acids with hyperspectral images
Source: PLoS One. 2019 Feb 20;14(2):e0210084. doi: 10.1371/journal.pone.0210084 (PMC6382264; doi:10.1371/journal.pone.0210084)
Supplement: S1 Table — (XLSX) [file pone.0210084.s002.xlsx]

## Sheet: 纹理数据
0.116876	0.0917333	0.114336	0.0901556	3.80635	6.80667	3.86563	6.77	0.0409862	0.0379336	0.0412363	0.0383065	3.42269	3.67652	3.48508	3.63153	0.112104	0.0852128	0.10875	0.0844963	0.116876	0.0917333	0.114336	0.0901556	4.09841	7.07667	3.90625	7.21667	0.0409862	0.0379336	0.0412363	0.0383065	3.23778	3.40089	3.23748	3.44762	0.112104	0.0852128	0.10875	0.0844963	0.104097	0.0768	0.0991602	0.0788	3.80635	6.53	3.66875	6.74333	0.046907	0.0429186
0.0721895	0.0536444	0.0721094	0.0562444	3.39365	5.88667	3.64375	6.72	0.0418431	0.0383504	0.0416484	0.0384065	3.39571	3.54032	3.35378	3.64056	0.0657859	0.045059	0.0651055	0.0461591	0.0721895	0.0536444	0.0721094	0.0562444	4.03175	6.83	4.04375	7.75667	0.0418431	0.0383504	0.0416484	0.0384065	3.39351	3.59437	3.38992	3.58971	0.0657859	0.045059	0.0651055	0.0461591	0.130642	0.107022	0.133203	0.106667	3.48254	5.79333	3.55	6.48667	0.0525783	0.0481545
0.0754145	0.0545778	0.0755859	0.0577556	3.34603	5.93	3.40625	6.28667	0.0411444	0.0376818	0.0413498	0.0382744	3.29684	3.45794	3.22189	3.50748	0.0693591	0.0473977	0.0693887	0.0490331	0.0754145	0.0545778	0.0755859	0.0577556	4.15556	7.11667	3.88125	7.49333	0.0411444	0.0376818	0.0413498	0.0382744	3.33243	3.59754	3.3265	3.56432	0.0693591	0.0473977	0.0693887	0.0490331	0.104641	0.0786	0.102031	0.0842444	3.63492	6.05333	3.46875	6.38667	0.0519711	0.0474795
0.0714235	0.0538	0.0723437	0.0529333	3.13333	5.81	3.27813	5.95	0.0422896	0.0385417	0.0423713	0.0392962	3.3643	3.57566	3.35689	3.64873	0.0652012	0.0452353	0.0654542	0.0419781	0.0714235	0.0538	0.0723437	0.0529333	3.81587	6.89667	3.78437	7.07	0.0422896	0.0385417	0.0423713	0.0392962	3.38769	3.58149	3.35985	3.56322	0.0652012	0.0452353	0.0654542	0.0419781	0.098836	0.0775111	0.098125	0.0807556	3.11429	5.53	3.10312	5.61	0.0547322	0.0498655
0.0742252	0.0595333	0.0766992	0.06	3.3619	5.82667	3.34375	6.35333	0.0408644	0.0375577	0.0410609	0.038129	3.31088	3.50004	3.28762	3.54869	0.0670334	0.0517374	0.06876	0.0469175	0.0742252	0.0595333	0.0766992	0.06	4.15238	6.95	3.75625	7.37	0.0408644	0.0375577	0.0410609	0.038129	3.32841	3.4988	3.25574	3.47039	0.0670334	0.0517374	0.06876	0.0469175	0.117823	0.0961778	0.117773	0.100022	3.6127	5.82	3.27188	6.18	0.051483	0.0473815
0.073802	0.0536889	0.0708398	0.0556889	3.47302	6.06333	3.60938	6.22333	0.0417655	0.038248	0.0418399	0.0389292	3.36691	3.53242	3.33616	3.54497	0.0670748	0.0447611	0.0635305	0.0444015	0.073802	0.0536889	0.0708398	0.0556889	4.08254	7.01667	3.9875	7.18333	0.0417655	0.038248	0.0418399	0.0389292	3.34437	3.58417	3.3622	3.54813	0.0670748	0.0447611	0.0635305	0.0444015	0.118125	0.0946889	0.117246	0.0971111	3.62222	5.88	3.45	6.13333	0.0526667	0.0483064
0.0654775	0.0519111	0.0700781	0.0541778	3.53016	6.27	3.65	6.50667	0.0398645	0.0365386	0.0399787	0.0371496	3.37835	3.59075	3.40384	3.60035	0.0583579	0.0442493	0.0636138	0.0463006	0.0654775	0.0519111	0.0700781	0.0541778	4.16508	7.21333	3.98125	7.54333	0.0398645	0.0365386	0.0399787	0.0371496	3.41024	3.62867	3.38691	3.57368	0.0583579	0.0442493	0.0636138	0.0463006	0.1045	0.0852444	0.102402	0.0906889	3.55873	5.96667	3.53125	6.5	0.0505891	0.0464504
0.074971	0.057	0.0740039	0.0582889	3.33651	6.33	3.52813	6.23333	0.0412253	0.0372709	0.0412734	0.0382714	3.21156	3.41958	3.27207	3.46433	0.0679038	0.048417	0.0649304	0.0473981	0.074971	0.057	0.0740039	0.0582889	3.97778	7.31333	3.94687	7.33	0.0412253	0.0372709	0.0412734	0.0382714	3.36806	3.56468	3.36164	3.56095	0.0679038	0.048417	0.0649304	0.0473981	0.101839	0.0812444	0.101055	0.0866667	3.59365	6.40333	3.51875	6.21	0.0505641	0.0455439
0.0818443	0.0593556	0.0813281	0.0622222	3.32063	6.14	3.58438	6.27667	0.0406151	0.0368914	0.0405737	0.0375955	3.25775	3.50771	3.31399	3.49664	0.0751723	0.0509218	0.0726865	0.0521439	0.0818443	0.0593556	0.0813281	0.0622222	4.07619	7.31333	4.1	7.53	0.0406151	0.0368914	0.0405737	0.0375955	3.32259	3.59687	3.34983	3.53361	0.0751723	0.0509218	0.0726865	0.0521439	0.101335	0.0806444	0.0975195	0.0818667	3.41905	6.03	3.49063	6.25	0.051825	0.0469161
0.0789216	0.0606	0.0804102	0.0606	3.42857	6.08333	3.56875	6.61667	0.0414596	0.0379401	0.0413355	0.0380395	3.18375	3.38315	3.22884	3.44237	0.0720376	0.0509209	0.0732489	0.0485173	0.0789216	0.0606	0.0804102	0.0606	4.04762	6.94667	4.10625	7.67333	0.0414596	0.0379401	0.0413355	0.0380395	3.32053	3.47666	3.30007	3.54379	0.0720376	0.0509209	0.0732489	0.0485173	0.140277	0.120311	0.143398	0.109	3.58095	5.96667	3.55	6.46333	0.0516821	0.047331
0.131388	0.0970444	0.127344	0.100756	3.22222	5.84333	3.49688	5.79	0.0415514	0.0378875	0.0415478	0.0387101	3.20592	3.40785	3.24698	3.37489	0.127373	0.0905548	0.121569	0.0935155	0.131388	0.0970444	0.127344	0.100756	3.64762	6.62333	3.74375	6.55	0.0415514	0.0378875	0.0415478	0.0387101	3.19144	3.48136	3.24296	3.40639	0.127373	0.0905548	0.121569	0.0935155	0.0738423	0.0544444	0.0696289	0.0581111	3.27937	5.72333	3.38125	5.61333	0.0537262	0.0486657
0.0938171	0.0737778	0.0963477	0.0723556	3.73968	7.00667	4.10313	7.16	0.0389209	0.0354719	0.0389239	0.036007	3.22337	3.41518	3.26739	3.43199	0.0867784	0.0662944	0.0893242	0.0621529	0.0938171	0.0737778	0.0963477	0.0723556	4.15556	7.51	4.15625	7.72333	0.0389209	0.0354719	0.0389239	0.036007	3.20591	3.42696	3.23606	3.43353	0.0867784	0.0662944	0.0893242	0.0621529	0.0803527	0.0609111	0.0767188	0.0616889	3.76825	6.53667	3.89688	6.97667	0.0501899	0.0451494
0.114739	0.0855778	0.117539	0.0883111	3.43492	6.23667	3.68125	6.17	0.0407823	0.0372981	0.0409495	0.0378889	3.28583	3.52053	3.32531	3.47527	0.109832	0.078409	0.110085	0.0805065	0.114739	0.0855778	0.117539	0.0883111	4.00317	6.93	3.9375	7.10333	0.0407823	0.0372981	0.0409495	0.0378889	3.22303	3.43964	3.17168	3.43699	0.109832	0.078409	0.110085	0.0805065	0.0743663	0.0591111	0.0799414	0.0632444	3.38413	5.93333	3.38437	5.74667	0.0552281	0.0496269
0.0828723	0.0631333	0.087168	0.0627111	3.46984	6.27333	3.79375	6.44667	0.0407323	0.0373258	0.0408394	0.0378854	3.31187	3.4947	3.34383	3.53313	0.0772218	0.0563099	0.080508	0.054611	0.0828723	0.0631333	0.087168	0.0627111	4.14286	7.09	4.06875	7.32333	0.0407323	0.0373258	0.0408394	0.0378854	3.39919	3.59334	3.38327	3.60902	0.0772218	0.0563099	0.080508	0.054611	0.0743865	0.0533556	0.0712695	0.0556667	3.53016	5.93667	3.7	6.23667	0.0547656	0.0496415
0.0823885	0.0636	0.0876367	0.0619778	3.30159	6.22667	3.8	6.59667	0.0394131	0.0361337	0.0393265	0.0363252	3.27823	3.47881	3.31	3.50477	0.0761289	0.0569515	0.0813166	0.0534213	0.0823885	0.0636	0.0876367	0.0619778	4.05397	7.11667	4.1875	7.71667	0.0394131	0.0361337	0.0393265	0.0363252	3.38566	3.58594	3.36492	3.62116	0.0761289	0.0569515	0.0813166	0.0534213	0.0850693	0.0663778	0.0800781	0.0664667	3.4127	5.9	3.59375	6.36667	0.0525347	0.0477183
0.0753741	0.0536	0.0722266	0.0546222	3.76825	7.13	4.34375	7.02	0.0401046	0.0362359	0.0398011	0.0371539	3.27727	3.48405	3.34093	3.45498	0.0685639	0.0452975	0.0640619	0.044891	0.0753741	0.0536	0.0722266	0.0546222	4.07619	7.65	4.49062	7.59	0.0401046	0.0362359	0.0398011	0.0371539	3.36921	3.62379	3.40505	3.60883	0.0685639	0.0452975	0.0640619	0.044891	0.0855329	0.0622667	0.0779297	0.0669111	3.65714	6.84333	4.30625	6.79	0.0527023	0.0466371
0.0875485	0.0642667	0.0837891	0.0654	3.51111	6.53	3.7875	6.40333	0.03961	0.0360284	0.039661	0.0370245	3.17966	3.45858	3.27798	3.42434	0.0814907	0.0565784	0.0760067	0.056275	0.0875485	0.0642667	0.0837891	0.0654	4.09841	7.47	4.15625	7.21	0.03961	0.0360284	0.039661	0.0370245	3.2714	3.53934	3.3537	3.5257	0.0814907	0.0565784	0.0760067	0.056275	0.0746485	0.0552667	0.0691016	0.0587111	3.74921	6.33	3.77813	6.39667	0.0508059	0.0459351
0.185427	0.152089	0.184785	0.151733	4.33333	8.09	4.42812	7.97667	0.0327443	0.0300195	0.0331222	0.0302106	3.30902	3.54787	3.35803	3.56503	0.181795	0.147965	0.180475	0.147501	0.185427	0.152089	0.184785	0.151733	4.75556	8.68	4.65	8.54667	0.0327443	0.0300195	0.0331222	0.0302106	2.92922	3.16285	2.9471	3.1888	0.181795	0.147965	0.180475	0.147501	0.086319	0.0662889	0.0827344	0.0637333	4.58413	8.01	4.53437	8.07667	0.04036	0.0363501
0.0932729	0.0715111	0.0983008	0.0690889	3.9619	6.78	4.15313	7.52667	0.0397214	0.0364564	0.0399171	0.0364482	3.32891	3.5361	3.3435	3.54581	0.0872768	0.063243	0.090805	0.0604471	0.0932729	0.0715111	0.0983008	0.0690889	4.38095	7.26667	4.3125	8.07333	0.0397214	0.0364564	0.0399171	0.0364482	3.32076	3.54195	3.29635	3.55811	0.0872768	0.063243	0.090805	0.0604471	0.0815016	0.0632	0.079043	0.0661111	3.91111	6.25	3.88125	7.09667	0.0532169	0.048353
0.0927891	0.0737111	0.0966016	0.0684444	3.85397	6.72333	4.06875	7.10333	0.0399985	0.0364974	0.0401845	0.0366998	3.36789	3.59351	3.36837	3.59137	0.087435	0.066828	0.0898667	0.0594167	0.0927891	0.0737111	0.0966016	0.0684444	4.47937	7.55	4.3875	8.13	0.0399985	0.0364974	0.0401845	0.0366998	3.32842	3.52566	3.31569	3.56253	0.087435	0.066828	0.0898667	0.0594167	0.0891207	0.0680889	0.0855664	0.0719333	3.97143	6.61333	4.01875	6.84	0.0526407	0.0472715
0.142837	0.106844	0.151191	0.110667	4.50794	8.09333	4.59687	8.07333	0.0334572	0.0308033	0.0334871	0.0307097	3.43424	3.64033	3.38689	3.58593	0.138805	0.101114	0.146643	0.104715	0.142837	0.106844	0.151191	0.110667	4.87937	8.67	4.725	8.64333	0.0334572	0.0308033	0.0334871	0.0307097	3.20637	3.45267	3.11805	3.41702	0.138805	0.101114	0.146643	0.104715	0.0741245	0.0550444	0.0795312	0.0559556	4.56825	7.83667	4.28125	7.79667	0.0412662	0.037423
0.172547	0.137067	0.169531	0.1354	4.4381	7.77333	4.57188	8.14667	0.0338003	0.0312825	0.0341314	0.0310326	3.31876	3.5405	3.36787	3.57012	0.169109	0.132319	0.164992	0.130574	0.172547	0.137067	0.169531	0.1354	4.67619	8.12667	4.59063	8.57333	0.0338003	0.0312825	0.0341314	0.0310326	3.0218	3.28107	3.05944	3.28957	0.169109	0.132319	0.164992	0.130574	0.0899068	0.0650222	0.0822266	0.0626222	4.46984	7.40333	4.45312	7.94333	0.0417085	0.0379607
0.168516	0.133556	0.171719	0.133222	4.45714	7.82667	4.12188	7.74667	0.0333702	0.0308896	0.0339229	0.0310207	3.44109	3.61934	3.39481	3.6397	0.164502	0.128972	0.167469	0.128671	0.168516	0.133556	0.171719	0.133222	4.86667	8.36	4.32812	8.24667	0.0333702	0.0308896	0.0339229	0.0310207	3.02994	3.24811	2.97713	3.26064	0.164502	0.128972	0.167469	0.128671	0.0955102	0.0712	0.101836	0.0727333	4.75238	7.66	4.00312	7.54667	0.0405207	0.0369159
0.186133	0.147711	0.183477	0.148533	4.27302	7.51	4.2375	7.55	0.033858	0.0314163	0.0343717	0.0313247	3.40942	3.59721	3.35426	3.61056	0.182563	0.143463	0.179715	0.144923	0.186133	0.147711	0.183477	0.148533	4.57143	7.90667	4.38125	8.04	0.033858	0.0314163	0.0343717	0.0313247	3.02895	3.25069	3.01413	3.24194	0.182563	0.143463	0.179715	0.144923	0.091358	0.0723333	0.0953906	0.0688444	4.39048	7.13	4.08125	7.40333	0.0413633	0.0378508
0.19097	0.154178	0.188633	0.154533	4.11429	7.21	3.9	7.37667	0.0334338	0.0310353	0.0341824	0.0309964	3.19767	3.47419	3.28287	3.44525	0.187267	0.149227	0.185507	0.150262	0.19097	0.154178	0.188633	0.154533	4.49841	7.8	4.20312	7.94	0.0334338	0.0310353	0.0341824	0.0309964	2.85035	3.08502	2.87057	3.08963	0.187267	0.149227	0.185507	0.150262	0.0904913	0.0716	0.0880078	0.0641111	4.08254	6.74333	3.71563	6.99667	0.0421705	0.0386008
0.194175	0.159089	0.189863	0.159978	4.18413	7.38	4.36562	7.75333	0.0345586	0.0317724	0.03484	0.0318109	3.27574	3.51147	3.37354	3.55336	0.191112	0.154052	0.186008	0.155798	0.194175	0.159089	0.189863	0.159978	4.45079	8.10333	4.51562	8.13	0.0345586	0.0317724	0.03484	0.0318109	2.92925	3.11605	2.95146	3.14179	0.191112	0.154052	0.186008	0.155798	0.088516	0.0654222	0.078418	0.0610444	3.98095	7.00333	4.10938	7.23	0.0435384	0.0394217
0.163618	0.125022	0.158887	0.124667	4.26667	7.8	4.39687	7.92667	0.0337827	0.0310349	0.0340417	0.0309715	3.32854	3.54091	3.38134	3.58208	0.158765	0.119086	0.154327	0.119764	0.163618	0.125022	0.158887	0.124667	4.61905	8.31333	4.65937	8.65333	0.0337827	0.0310349	0.0340417	0.0309715	2.99614	3.26694	3.05925	3.31352	0.158765	0.119086	0.154327	0.119764	0.0822877	0.0631111	0.0812695	0.0600222	4.15238	7.19	4.10938	7.46333	0.0430141	0.0389795
0.165372	0.127511	0.158477	0.129267	4.42222	8.07333	4.46875	8.03333	0.0326628	0.0298805	0.033074	0.0301787	3.32178	3.55865	3.36638	3.56627	0.161831	0.122664	0.153772	0.12459	0.165372	0.127511	0.158477	0.129267	4.86984	8.79333	4.73125	8.66	0.0326628	0.0298805	0.033074	0.0301787	3.02212	3.25293	3.07162	3.28553	0.161831	0.122664	0.153772	0.12459	0.0857344	0.0665778	0.082168	0.0633778	4.48254	7.85667	4.34687	7.85667	0.0400145	0.0361525
0.157148	0.120089	0.154648	0.124067	4.34921	7.61333	4.19688	7.82667	0.0329972	0.0304515	0.0335969	0.030387	3.36426	3.59632	3.35306	3.52981	0.153821	0.114886	0.149801	0.119194	0.157148	0.120089	0.154648	0.124067	4.76508	8.18	4.41563	8.69333	0.0329972	0.0304515	0.0335969	0.030387	3.08285	3.36222	3.0862	3.31522	0.153821	0.114886	0.149801	0.119194	0.0751121	0.0567778	0.0737891	0.0576667	4.62222	7.35	4.14687	8.05	0.0412303	0.037681
0.172124	0.134667	0.16748	0.1358	4.39365	7.70333	4.2625	7.78333	0.0331159	0.0306612	0.0338648	0.0305995	3.32191	3.56808	3.3414	3.55194	0.167318	0.128927	0.163817	0.130198	0.172124	0.134667	0.16748	0.1358	4.93651	8.26667	4.35313	8.60667	0.0331159	0.0306612	0.0338648	0.0305995	2.97104	3.24499	3.00265	3.22083	0.167318	0.128927	0.163817	0.130198	0.0902091	0.0704889	0.0886328	0.0672444	4.47619	7.35333	4.1	7.70667	0.0415194	0.0378562
0.108289	0.0812	0.11748	0.0877778	3.64762	6.51667	3.7125	6.7	0.0360243	0.032962	0.0363772	0.0336483	3.35936	3.56239	3.36332	3.55577	0.103331	0.0740189	0.112392	0.0812161	0.108289	0.0812	0.11748	0.0877778	4.31429	7.67667	3.9875	7.59667	0.0360243	0.032962	0.0363772	0.0336483	3.31169	3.52386	3.2725	3.47591	0.103331	0.0740189	0.112392	0.0812161	0.071484	0.0520444	0.0752734	0.0577556	4.07937	6.94667	3.86563	7.06333	0.0445349	0.0403363
0.104419	0.0778222	0.10252	0.0781333	3.51111	6.95	4.25	6.66333	0.0390433	0.035426	0.0391373	0.0360907	3.40355	3.68984	3.54187	3.67473	0.100336	0.071421	0.0965397	0.0717085	0.104419	0.0778222	0.10252	0.0781333	4.07302	7.45667	4.35	7.52333	0.0390433	0.035426	0.0391373	0.0360907	3.40042	3.63183	3.40573	3.60542	0.100336	0.071421	0.0965397	0.0717085	0.0670899	0.0498	0.0661328	0.0505111	4.04762	7.5	4.56562	7.32333	0.0472137	0.0417271
0.10067	0.0760889	0.115566	0.0800889	3.49206	6.05667	3.525	6.38333	0.0371446	0.0341334	0.0376032	0.0345545	3.29479	3.48192	3.28344	3.49922	0.0959131	0.0684661	0.110722	0.074456	0.10067	0.0760889	0.115566	0.0800889	4.3746	7.42667	3.95625	7.72667	0.0371446	0.0341334	0.0376032	0.0345545	3.35287	3.52245	3.27876	3.53154	0.0959131	0.0684661	0.110722	0.074456	0.0687024	0.0520444	0.0727539	0.0550222	4.10476	6.55	3.80625	7.10667	0.0465353	0.0425771
0.114175	0.0927333	0.135234	0.0907556	3.78413	6.60667	3.52188	6.21333	0.0357778	0.0328856	0.0360682	0.0331659	3.3263	3.4933	3.24625	3.48942	0.10956	0.0864724	0.130474	0.0845889	0.114175	0.0927333	0.135234	0.0907556	4.50159	7.81667	3.97812	7.69	0.0357778	0.0328856	0.0360682	0.0331659	3.3306	3.47335	3.20069	3.50138	0.10956	0.0864724	0.130474	0.0845889	0.0635626	0.0521778	0.0690234	0.0516444	4.27937	7.12333	3.80938	6.89	0.0449321	0.0410232
0.150355	0.112289	0.151523	0.115267	3.79048	6.53333	3.54062	6.30667	0.0367642	0.0338504	0.0372166	0.0343081	3.32381	3.50788	3.30114	3.51892	0.146755	0.106139	0.146507	0.110237	0.150355	0.112289	0.151523	0.115267	4.25397	7.45	3.95312	7.27667	0.0367642	0.0338504	0.0372166	0.0343081	3.17052	3.38567	3.10803	3.39065	0.146755	0.106139	0.146507	0.110237	0.0794255	0.058	0.0783008	0.0596222	4.02222	6.81333	3.66562	6.58667	0.0459422	0.0416861
0.155777	0.120222	0.158633	0.118	3.45397	6.17333	3.55938	6.18667	0.0380118	0.0350462	0.0382952	0.0353574	3.42349	3.69444	3.44234	3.67951	0.152451	0.116542	0.154259	0.113043	0.155777	0.120222	0.158633	0.118	4.01587	7.13667	3.8	7.08333	0.0380118	0.0350462	0.0382952	0.0353574	3.22672	3.45845	3.1473	3.43334	0.152451	0.116542	0.154259	0.113043	0.0944621	0.0704889	0.103477	0.0715778	3.83175	6.49	3.58125	6.69	0.0464277	0.0422603
0.114538	0.0882222	0.113906	0.0921556	3.64444	6.53	3.71875	6.54333	0.0364201	0.033358	0.0366872	0.0337766	3.3448	3.55363	3.37294	3.55613	0.109896	0.0816156	0.108	0.0871093	0.114538	0.0882222	0.113906	0.0921556	4.24127	7.55667	4.20312	7.75667	0.0364201	0.033358	0.0366872	0.0337766	3.2812	3.55389	3.28464	3.50663	0.109896	0.0816156	0.108	0.0871093	0.0723507	0.0554222	0.0692773	0.0575778	3.87302	6.63667	3.70312	6.8	0.0470126	0.0425559
0.0853515	0.0629111	0.0874219	0.0640444	3.87302	6.95667	3.925	6.97333	0.0370513	0.0338942	0.0374648	0.034383	3.23337	3.44732	3.29225	3.46177	0.0793739	0.0546199	0.0802013	0.0544927	0.0853515	0.0629111	0.0874219	0.0640444	4.45079	7.77333	4.16875	8.00667	0.0370513	0.0338942	0.0374648	0.034383	3.36787	3.56651	3.29864	3.55658	0.0793739	0.0546199	0.0802013	0.0544927	0.0793046	0.0599333	0.0781055	0.0633111	3.91111	6.77667	3.8	6.95	0.0468956	0.0424566
0.113288	0.0848889	0.107051	0.0865111	3.15238	6.12	3.83125	6.01333	0.0364493	0.0332503	0.0375354	0.0339657	3.25983	3.48003	3.31601	3.44553	0.109368	0.0778757	0.101859	0.0800511	0.113288	0.0848889	0.107051	0.0865111	3.49841	6.70667	4.0375	6.63333	0.0364493	0.0332503	0.0375354	0.0339657	3.24584	3.49512	3.32469	3.46112	0.109368	0.0778757	0.101859	0.0800511	0.0813202	0.0594444	0.0751562	0.0712222	3.12381	5.67333	3.64688	5.84667	0.0466218	0.0422533
0.117259	0.0878667	0.107773	0.0929111	3.5746	6.61	3.85	6.09667	0.0365864	0.0330211	0.0373781	0.0340761	3.29428	3.49969	3.35765	3.47417	0.113113	0.0814546	0.101952	0.0867785	0.117259	0.0878667	0.107773	0.0929111	3.84762	7.54667	4.30625	7.04667	0.0365864	0.0330211	0.0373781	0.0340761	3.17978	3.44127	3.25543	3.42576	0.113113	0.0814546	0.101952	0.0867785	0.0858554	0.0638889	0.0789062	0.0696667	3.72698	6.81333	4.07812	6.42667	0.0457233	0.0408485
0.0623331	0.0455111	0.0554883	0.0463778	3.80635	6.80667	3.86563	6.77	0.0443292	0.0406133	0.0447623	0.041784	3.42269	3.67652	3.48508	3.63153	0.0569155	0.036814	0.0460068	0.0375148	0.109184	0.0707692	0.0950169	0.0695858	6.05	11.2538	6.02797	11.5	0.0394431	0.0339078	0.0404564	0.0340732	3.12146	3.38922	3.21243	3.43849	0.10155	0.0615243	0.0875693	0.061113	0.0881633	0.0586982	0.0761406	0.0589349	5.48571	10.5308	5.61538	10.5154	0.0443897	0.0367421
0.058967	0.0472222	0.0571289	0.0472222	3.8254	6.98	4.10313	7.13	0.0437256	0.0398245	0.0440489	0.0407075	3.47964	3.67285	3.53277	3.68285	0.0519507	0.0375513	0.0475808	0.0376224	0.089898	0.0614201	0.0783901	0.0568047	6.33571	12.1	6.37762	11.9462	0.038017	0.0318865	0.0389601	0.0332816	3.23938	3.4542	3.28002	3.52012	0.0832173	0.0526602	0.069555	0.0464136	0.0672449	0.0474556	0.0590249	0.047574	5.72143	10.9077	5.82517	10.8154	0.0435079	0.036154
0.0617486	0.0490667	0.0569727	0.0494222	4.16508	7.16667	4.18438	7.44667	0.0434037	0.0398576	0.043869	0.0404712	3.45019	3.64404	3.51396	3.63361	0.0548011	0.040561	0.047686	0.0410877	0.0894898	0.0572781	0.0735977	0.056568	6.41429	11.9231	6.46154	12.3385	0.0383048	0.0322786	0.0393849	0.0331284	3.24847	3.48797	3.32343	3.52711	0.0818189	0.0476866	0.0646348	0.0470868	0.0656122	0.0453254	0.055993	0.0462722	5.99286	10.7231	6.07692	11.4154	0.0434311	0.0364853
0.0929302	0.0702222	0.0873633	0.0670889	3.91111	7.35	4.21563	7.17333	0.045181	0.0411827	0.0445924	0.0418807	3.28627	3.51711	3.35034	3.52724	0.0859746	0.0629642	0.0791072	0.0592194	0.0665306	0.0460355	0.0557973	0.0463905	6.55714	12.5769	6.97203	12.6846	0.0389921	0.0325583	0.0389806	0.0339838	3.32947	3.54139	3.36925	3.55975	0.0583791	0.0345398	0.0411685	0.0331068	0.0640816	0.0449704	0.0525698	0.0476923	6.1	11.5231	6.32168	11.3308	0.0446349	0.0362883
0.0674528	0.0542889	0.0719336	0.0524667	3.94603	7.53333	4.34687	7.21667	0.0458305	0.041321	0.0452945	0.0426692	3.45684	3.65301	3.42076	3.65158	0.0599613	0.0455978	0.0640391	0.0431779	0.0809184	0.0523077	0.0715438	0.0533728	6.69286	13	7.05594	12.7231	0.0389629	0.0320898	0.0388925	0.0339182	3.30606	3.47431	3.28214	3.45889	0.0748823	0.0411726	0.0595042	0.0409037	0.06	0.0409467	0.0488532	0.0426036	5.97143	11.5462	6.25874	11.0769	0.0458402	0.0371811
0.0559033	0.0423111	0.0553125	0.0407556	3.9746	7.59333	4.58125	7.36333	0.0447336	0.0403545	0.0441267	0.0418402	3.57048	3.77623	3.57039	3.76672	0.0500306	0.0343666	0.0467148	0.0306817	0.0731633	0.0473373	0.0627415	0.0466272	6.64286	13.1	6.97203	12.1615	0.0397199	0.032581	0.0394462	0.0351968	3.33431	3.58093	3.4245	3.60007	0.0644249	0.0369491	0.0505933	0.0347877	0.0661224	0.0413018	0.0554061	0.0436686	5.98571	11.7231	6.34965	11.1923	0.044994	0.0368019
0.0626354	0.0511778	0.0698437	0.0478667	4.1873	7.52667	4.37812	7.79	0.0437292	0.0398379	0.0436163	0.040407	3.55472	3.76817	3.52673	3.7457	0.0556047	0.0433732	0.0620627	0.0380988	0.0887755	0.0547929	0.0738911	0.0583432	6.85	12.7	6.62937	12.9308	0.0378709	0.0316282	0.0389071	0.0326579	3.26606	3.52339	3.25904	3.45583	0.080585	0.0443444	0.0626312	0.0468276	0.067551	0.0453254	0.0575578	0.0439053	6.12857	11.5	6.14685	11.4692	0.0434078	0.0357025
0.090189	0.0675778	0.0824414	0.0632667	3.95556	7.23333	4.325	7.51667	0.0444001	0.0404504	0.0445221	0.0404675	3.36885	3.62109	3.48523	3.63206	0.0851319	0.0606193	0.0752578	0.0552757	0.0818367	0.0556213	0.0712504	0.0539645	6.57143	11.8692	6.37063	12.4692	0.0378756	0.0321064	0.0395818	0.0325538	3.21372	3.46439	3.33671	3.48637	0.0726098	0.0436335	0.0605446	0.0406242	0.0573469	0.0418935	0.0507115	0.0431953	5.81429	10.8154	5.98601	11.1308	0.0431719	0.0353822
0.0789216	0.0569556	0.0702539	0.0558222	4	7.19	4.05938	7.14667	0.0445421	0.0406465	0.0451224	0.0411875	3.35089	3.62944	3.45807	3.61872	0.0736091	0.0481061	0.061635	0.0472347	0.0718367	0.0476923	0.0601007	0.0521893	6.25	11.5538	6.17483	11.5231	0.0385331	0.0324125	0.0408763	0.0336051	3.25033	3.53483	3.34186	3.4453	0.062252	0.0357923	0.0470223	0.0366283	0.0634694	0.0468639	0.0555039	0.0450888	5.60714	10.6538	5.86014	10.3846	0.0435084	0.0352646
0.0709196	0.0539111	0.0717578	0.0562667	3.9746	7.02	4.175	7.33	0.0447035	0.0410328	0.0451026	0.0410196	3.46069	3.68665	3.49963	3.6588	0.0647267	0.0446974	0.0642165	0.0487024	0.0878571	0.0515976	0.0675339	0.0546746	6.00714	11.5538	6.18881	11.3231	0.0375574	0.0318308	0.0396401	0.0327319	3.28907	3.59299	3.37798	3.52787	0.0816601	0.0408924	0.0565017	0.0448819	0.0634694	0.0427219	0.0527654	0.0448521	5.57143	10.7538	5.97203	10.4615	0.043094	0.0349786
0.0723306	0.0520222	0.0610742	0.0538667	5.47937	9.71333	5.72187	10.38	0.0333723	0.0306491	0.0329485	0.0309273	3.2837	3.53238	3.38949	3.54634	0.0657274	0.0421946	0.0500422	0.0412036	0.104592	0.0726627	0.0864101	0.0708876	8.65	16.6462	9.27972	17.0308	0.0302037	0.0252205	0.0303685	0.0254137	3.02884	3.26759	3.14002	3.2761	0.0961549	0.0602271	0.0757115	0.0597901	0.0784694	0.0552663	0.0671426	0.0592899	8.22857	15.6692	8.91608	16.1769	0.0325611	0.0268525
0.0664853	0.0491778	0.0574414	0.0487778	4.98413	9.17	5.78437	9.67	0.034921	0.0321988	0.0336249	0.032447	3.37686	3.59562	3.44027	3.65819	0.0588614	0.0408312	0.0490847	0.040031	0.0960204	0.0605917	0.0798572	0.0614201	7.89286	15.4692	9.13287	15.5615	0.0321954	0.027184	0.0313012	0.0277411	3.20736	3.47461	3.27126	3.45689	0.0895304	0.0510582	0.0696704	0.0523051	0.0780612	0.0501775	0.0682185	0.0531361	7.41429	14.3308	8.72028	14.9462	0.0346934	0.0291061
0.0688234	0.0480667	0.0580664	0.0489333	5.10159	9.26	5.45937	9.70333	0.0344149	0.0317762	0.0337156	0.0320603	3.36777	3.62424	3.45837	3.63102	0.0600725	0.0367216	0.050473	0.0389085	0.0943878	0.0647337	0.0761406	0.0627219	7.90714	15.4538	8.72727	15.9769	0.0317495	0.0268351	0.0314568	0.0271009	3.18027	3.35894	3.2679	3.37015	0.0861832	0.051663	0.0665807	0.0518229	0.0605102	0.0413018	0.0512984	0.0415385	7.36429	14.4462	8.37063	14.9231	0.0345637	0.0288832
0.0632401	0.0450222	0.05625	0.0455556	4.60317	8.66	5.39062	8.92	0.0356743	0.0327777	0.0346321	0.0333597	3.44372	3.70273	3.51627	3.68128	0.0560178	0.0352082	0.0470532	0.0361595	0.099898	0.0629586	0.083965	0.0639053	7.52857	15.2846	8.32867	14.9462	0.0323354	0.0272515	0.0318408	0.0279672	3.22224	3.47554	3.25749	3.43528	0.0932961	0.0530068	0.0743775	0.0547475	0.0682653	0.044497	0.0552105	0.0487574	6.85	13.8923	7.71329	13.7538	0.0360837	0.0299449
0.0555333	0.0373161	0.0465937	0.0399754	4.79	8.94386	5.58224	9.22456	0.0358799	0.0329238	0.0348268	0.0337456	3.56698	3.8444	3.64271	3.80989	0.0479507	0.0281283	0.0373038	0.0308719	0.0891837	0.055503	0.0721307	0.0566864	7.57857	14.9154	8.33566	14.9154	0.0322311	0.0271266	0.0319551	0.028069	3.28947	3.54777	3.39805	3.50065	0.0826398	0.0460386	0.0640578	0.0473595	0.0642857	0.0431953	0.0570688	0.0455621	7.02143	14.0923	7.92308	13.9846	0.034979	0.0292004
0.0580398	0.0445778	0.0523438	0.0444	5.13651	9.28667	5.81562	10.04	0.0359731	0.032896	0.0349871	0.0331343	3.52049	3.70049	3.54124	3.7044	0.0510791	0.0370524	0.0436144	0.0349983	0.0934694	0.0627219	0.0729131	0.0563314	8.59286	15.9231	8.84615	16.6154	0.0319109	0.0267684	0.0319616	0.0270802	3.23885	3.40527	3.32456	3.4953	0.0869301	0.048268	0.0604491	0.0456075	0.0806122	0.0504142	0.0603942	0.0492308	8.25714	14.9308	8.38462	16.1154	0.0343207	0.0286501
0.059995	0.0438222	0.0533203	0.0444222	5.17778	9.27667	5.66563	9.92333	0.0351793	0.0322718	0.034383	0.0325762	3.53255	3.76081	3.56429	3.73566	0.0525424	0.0359204	0.0453655	0.0338403	0.0959184	0.0601183	0.0729131	0.0570414	8.57857	15.7462	8.92308	16.7769	0.0316966	0.0268587	0.0316562	0.026761	3.23646	3.50388	3.36441	3.52278	0.0871886	0.0496561	0.0626841	0.0474501	0.0840816	0.0553846	0.0652844	0.0527811	8.28571	15.0231	8.51049	15.9615	0.0336039	0.0281703
0.0560645	0.0407333	0.0508008	0.0406667	5.19365	9.36333	5.7125	9.97667	0.0349222	0.0320289	0.0342377	0.0322939	3.58225	3.80148	3.62134	3.79474	0.0497975	0.0319816	0.0430307	0.0314361	0.104388	0.0672189	0.0801506	0.064497	8.34286	15.5923	8.66434	16.2231	0.0313829	0.0267324	0.0313996	0.0267627	3.14731	3.40777	3.29655	3.41522	0.096612	0.0562762	0.0724058	0.055741	0.0840816	0.0605917	0.0676317	0.0545562	7.4	14.3615	8.14685	14.9	0.0344199	0.0287839
0.0616881	0.0433556	0.0532227	0.0444	5.09206	9.03333	5.41563	9.67333	0.0354065	0.0325474	0.0348333	0.0328592	3.5455	3.7501	3.55923	3.73172	0.0555701	0.0341545	0.0457993	0.0365156	0.103367	0.067574	0.0791726	0.0646154	8.00714	15.2154	8.44056	15.7077	0.032079	0.0272418	0.0320754	0.0273695	3.14804	3.38108	3.33041	3.43857	0.0967436	0.059157	0.0715656	0.0558719	0.0634694	0.0468639	0.0555039	0.0450888	5.60714	10.6538	5.86014	10.3846	0.0435084	0.0352646
0.0523759	0.0385778	0.0461914	0.0409111	4.77143	8.36	5.1125	9.02667	0.0361885	0.0335078	0.035841	0.0339069	3.57547	3.76438	3.643	3.73637	0.044767	0.0294069	0.037374	0.0297683	0.0810204	0.0500592	0.0644041	0.0537278	7.16429	13.9154	7.55245	13.9769	0.033418	0.0281863	0.0341218	0.0292095	3.21743	3.44465	3.32372	3.47095	0.074065	0.0361253	0.0532714	0.0446745	0.0605102	0.0418935	0.0494401	0.0430769	6.82857	13.1	7.18182	13.3154	0.03578	0.0301143
0.0575157	0.0398444	0.051543	0.0420667	3.87302	7.34333	4.4875	7.22333	0.041363	0.0380503	0.0401425	0.0390257	3.59278	3.82292	3.61779	3.81535	0.0516987	0.0314318	0.0437775	0.0344023	0.0836735	0.0538462	0.075945	0.0528994	6.85	12.6846	6.74126	12.7923	0.0370796	0.0317606	0.0367687	0.0327883	3.33181	3.50348	3.32757	3.55525	0.0768575	0.0416266	0.0669479	0.0419355	0.0791837	0.0507692	0.0708592	0.0533728	6.37857	11.9077	6.51049	11.9692	0.0404911	0.0344349
0.0602973	0.0439556	0.0506641	0.0441556	4.31111	7.64	4.65313	8.04	0.0394519	0.0363263	0.0389004	0.0368607	3.58248	3.80127	3.65692	3.78391	0.0538479	0.035197	0.0409876	0.0327099	0.10102	0.0652071	0.0863123	0.0649704	7.18571	12.7846	6.67133	13	0.0358936	0.0312635	0.0364215	0.0314404	3.25406	3.47665	3.25563	3.49382	0.0949193	0.055047	0.0763626	0.0548112	0.0896939	0.0608284	0.0779989	0.0618935	6.92143	12.2692	6.51748	12.6077	0.0385637	0.0328967
0.0586243	0.0426444	0.0533203	0.0439778	4.30794	7.74667	4.8625	7.97333	0.0394386	0.0362823	0.038892	0.0369111	3.59252	3.80474	3.66798	3.80373	0.0529771	0.0342073	0.0454312	0.0353162	0.101122	0.0661538	0.0874859	0.0661538	7.09286	12.7769	6.71329	12.8692	0.0356443	0.0310709	0.0359341	0.0313506	3.288	3.47391	3.2503	3.4578	0.0955024	0.0573455	0.0773893	0.0563081	0.08	0.0533728	0.0693921	0.0549112	6.92857	12.6846	6.76224	12.6077	0.0384189	0.0323192
0.0886369	0.0678222	0.0835547	0.0686444	3.4	6.95667	4.30625	6.93333	0.0429538	0.0394682	0.0414455	0.0399988	3.39357	3.64516	3.51638	3.65373	0.0832471	0.0607496	0.0773314	0.0617226	0.087449	0.0543195	0.0778033	0.0549112	6.32857	12.2462	7.02098	12.4923	0.0377681	0.0318372	0.0377115	0.032796	3.2815	3.55313	3.3061	3.50296	0.0810713	0.0438285	0.0681294	0.0434283	0.0758163	0.0454438	0.0638173	0.0472189	5.90714	11.5846	6.74825	11.6615	0.0413992	0.0344227
0.0602973	0.0477556	0.0550977	0.0461111	4.11746	7.32333	4.82812	7.75	0.0445443	0.0408914	0.0426186	0.0414934	3.47946	3.68462	3.54593	3.71855	0.0525648	0.0388292	0.0452961	0.035286	0.0906122	0.0582249	0.0783901	0.0613018	6.19286	11.4692	6.85315	11.9615	0.0413527	0.0356995	0.0396637	0.0364712	3.17541	3.46445	3.24632	3.38947	0.0832511	0.0466891	0.0681892	0.0491037	0.0933673	0.0601183	0.0773143	0.0595266	6.07857	11.0385	6.62937	11.3923	0.0444866	0.0382239
0.0563265	0.0378667	0.0485547	0.0421111	4.05714	7.82667	4.82812	7.44	0.0432846	0.0394151	0.041472	0.0406802	3.59437	3.85093	3.67309	3.82182	0.0501779	0.0294893	0.0408779	0.0344726	0.0816327	0.0487574	0.066458	0.0495858	6.6	12.5385	7.35664	12.4923	0.0389564	0.0329869	0.0379894	0.0342845	3.38312	3.6164	3.44421	3.64612	0.0749389	0.038005	0.0563746	0.0405681	0.0754082	0.0471006	0.0610788	0.0492308	6.33571	11.5846	6.87413	11.7231	0.0423918	0.0360426
0.0537062	0.0379778	0.0528125	0.0392889	3.73651	7.53667	4.61562	6.85	0.0423798	0.0386575	0.0410528	0.0400131	3.66166	3.9383	3.71367	3.91624	0.0479412	0.0297601	0.0458337	0.0317184	0.0773469	0.0462722	0.0646975	0.0484024	5.71429	12	6.81119	10.8462	0.0392339	0.0330707	0.0382512	0.0354438	3.39316	3.61765	3.42228	3.62499	0.070823	0.0350044	0.0549798	0.0394791	0.0668367	0.0395266	0.0547215	0.0417751	5.52857	11.3308	6.52448	10.2538	0.0418793	0.0353177
0.11867	0.0954	0.113047	0.0874889	3.87302	6.95667	3.925	6.97333	0.0450235	0.0408871	0.0449418	0.0414538	3.23337	3.44732	3.29225	3.46177	0.113358	0.088995	0.107799	0.0805502	0.0764286	0.0549112	0.0752604	0.0542012	6.83571	12.6308	6.63636	12.7231	0.0350557	0.029356	0.0363825	0.0304323	3.25635	3.47334	3.25182	3.48017	0.0683262	0.0446131	0.0622599	0.040361	0.0740816	0.0551479	0.0757494	0.0592899	5.60714	10.0385	5.61538	10.6231	0.0451071	0.0377001
0.0582212	0.0442444	0.0564453	0.0445556	4.09206	7.26333	4.57812	7.60333	0.0431531	0.0395981	0.0424963	0.0402909	3.51655	3.71791	3.55491	3.71297	0.0510921	0.035276	0.0468676	0.03465	0.0930612	0.0601183	0.0807374	0.0610651	6.60714	12.3615	7.04895	12.4538	0.0376097	0.0319124	0.0376316	0.0330024	3.30951	3.48615	3.31873	3.48539	0.0877818	0.0494198	0.0700207	0.0508761	0.0946939	0.0609467	0.080444	0.0609467	6.35	11.8538	6.97902	11.8385	0.0406641	0.0341771
0.0583018	0.0402667	0.0474414	0.0421333	4.39365	8.09333	4.81562	7.66667	0.0402881	0.0367164	0.0399851	0.0379147	3.59913	3.85296	3.71353	3.84273	0.0514772	0.0320311	0.0391605	0.0332085	0.0929592	0.0609467	0.0785857	0.0581065	7.06429	13.4846	7.46853	12.8077	0.0364688	0.0301297	0.0370541	0.0319492	3.28915	3.43506	3.3305	3.52049	0.0871401	0.0496979	0.0703804	0.0490729	0.0696939	0.0484024	0.0601985	0.0452071	6.75	12.8154	7.25175	12.0462	0.0386873	0.0318988
0.0728143	0.0510444	0.0733789	0.0561111	3.6254	7.09667	4.26562	6.99333	0.0421603	0.0385393	0.0416819	0.039053	3.4962	3.79963	3.59317	3.75623	0.0677895	0.0429507	0.06661	0.0482655	0.082449	0.0493491	0.0610788	0.0495858	5.97857	11.9462	6.6993	12.2231	0.036682	0.0309882	0.0370468	0.0318642	3.38961	3.63523	3.54326	3.67549	0.0762826	0.0396022	0.0517423	0.0403382	0.0489796	0.0328994	0.0413223	0.0353846	5.12143	9.76154	5.78322	10.4231	0.0482066	0.039735
0.0891812	0.0635556	0.0841211	0.0642	3.64762	7.06	4.00625	6.78	0.042343	0.0388341	0.0418087	0.039323	3.35005	3.63185	3.42447	3.64172	0.0849763	0.0560076	0.0767801	0.0567004	0.0872449	0.0537278	0.0674361	0.0525444	6.24286	12.3077	6.55944	12.2462	0.0365205	0.0306676	0.0372879	0.0318665	3.26751	3.52017	3.37661	3.56266	0.08038	0.0433485	0.0567871	0.0416232	0.0486735	0.0375148	0.0444521	0.0363314	5.51429	10.2154	5.67133	10.4462	0.0467728	0.038481
0.0690653	0.0477778	0.0651758	0.0494889	3.50476	6.68	3.88125	6.51	0.0423707	0.0391242	0.0417915	0.0397874	3.6294	3.8885	3.65438	3.83767	0.0643822	0.0408129	0.0583077	0.0429644	0.0719388	0.0454438	0.0566776	0.0472189	5.56429	11.0077	6.16783	11.0692	0.037837	0.0327351	0.0378806	0.0338273	3.46012	3.59591	3.44495	3.6535	0.0661368	0.0337067	0.0440591	0.0382526	0.042449	0.0295858	0.0390728	0.0304142	5.16429	9.38462	5.31469	9.52308	0.047702	0.040653
0.0886369	0.0678222	0.0835547	0.0686444	3.4	6.95667	4.30625	6.93333	0.0429538	0.0394682	0.0414455	0.0399988	3.39357	3.64516	3.51638	3.65373	0.0832471	0.0607496	0.0773314	0.0617226	0.0706122	0.0442604	0.0589271	0.0467456	6.55714	12.5308	6.77622	12.6077	0.0366214	0.0314493	0.0361141	0.0326838	3.45169	3.60774	3.46456	3.59754	0.0642895	0.0320797	0.0490627	0.0351069	0.0502041	0.0371598	0.0482664	0.0418935	5.51429	10.4462	5.92308	10.4462	0.0473523	0.0396598
0.0641875	0.0505556	0.0637695	0.0513111	3.53651	7.06	4.32188	7.06	0.0411058	0.0377591	0.0402897	0.0382056	3.51836	3.75051	3.5817	3.71172	0.0554702	0.0428109	0.0551714	0.0429935	0.0889796	0.0578698	0.0824001	0.0584615	6.25714	12.2769	6.6993	12.5077	0.0361675	0.0306757	0.0362545	0.0315429	3.27361	3.48633	3.27418	3.51056	0.0835173	0.0465376	0.0728744	0.0468109	0.0554082	0.0402367	0.048951	0.0443787	5.47143	10.3692	5.74126	10.6462	0.045563	0.0378832
0.0717662	0.0529111	0.0645117	0.0551333	3.33016	6.79	4.20937	6.63667	0.041955	0.0386623	0.0406096	0.0392684	3.46631	3.71412	3.56899	3.67519	0.0666577	0.0447652	0.0563066	0.046835	0.0885714	0.0530178	0.0736955	0.0543195	5.9	12.6	6.83916	12.2308	0.0361501	0.0303257	0.0358284	0.0316978	3.2723	3.61729	3.36723	3.55136	0.0835002	0.0438778	0.0648159	0.0442368	0.055	0.0356213	0.0447455	0.0416568	4.92857	10.4692	5.95804	10.0846	0.0465989	0.038512
0.0619904	0.0493556	0.0650977	0.0504444	4.05079	7.27667	4.3	7.34333	0.0403665	0.0374293	0.0399261	0.038092	3.5772	3.75856	3.57722	3.72969	0.0556499	0.0401331	0.0565312	0.0425551	0.0715306	0.0462722	0.0573622	0.0484024	6.82857	12.7	6.46853	12.8846	0.0355775	0.0303105	0.0365831	0.0314788	3.37811	3.60968	3.42513	3.6036	0.064844	0.0373062	0.0452601	0.037057	0.0597959	0.0421302	0.0511027	0.0440237	5.76429	10.3615	5.6014	10.6846	0.0457771	0.0382496
0.0752734	0.0587111	0.0720508	0.0582	3.59683	7.09333	4.15937	6.91	0.0406614	0.0373397	0.0400695	0.0380668	3.45855	3.67347	3.50219	3.68496	0.0697412	0.0518903	0.064628	0.0514678	0.0827551	0.0500592	0.0707614	0.0566864	6.47857	12.9154	6.97902	12.9	0.035095	0.0296629	0.0351639	0.0307122	3.31946	3.61349	3.35504	3.48783	0.0764331	0.0416486	0.0615511	0.045054	0.049898	0.0351479	0.0436696	0.0381065	5.47143	10.7	6.06993	10.6692	0.0448456	0.0371852
0.0660418	0.0505111	0.0623633	0.0512444	3.48889	6.99	4.15313	6.73	0.0420005	0.0385887	0.041192	0.0395106	3.48802	3.66259	3.55247	3.70447	0.0604535	0.0417353	0.0540428	0.0428167	0.0822449	0.0491124	0.0645997	0.0527811	6.22143	12.6231	7.02098	12.3615	0.0361575	0.0304999	0.0361072	0.0318331	3.31264	3.6351	3.3919	3.57205	0.076057	0.0403774	0.0536664	0.0419519	0.0485714	0.0342012	0.0411267	0.0378698	5.18571	10.3692	6.18881	10.2923	0.0462648	0.038189
0.0798891	0.0632222	0.0775781	0.0622444	3.43492	6.70667	4.00625	6.69667	0.0423199	0.0395534	0.0408727	0.0398628	3.35107	3.5953	3.39424	3.55042	0.0739615	0.055883	0.0690537	0.0538353	0.0902041	0.0586982	0.0779989	0.0582249	6.53571	12.5615	6.78322	12.4846	0.0373646	0.0322608	0.036326	0.0334681	3.20532	3.50179	3.31763	3.45099	0.0829529	0.0497046	0.0689863	0.047836	0.0540816	0.0369231	0.0454301	0.0402367	5.32857	9.88462	5.56643	10.1154	0.0494527	0.0424718
0.0596926	0.0425333	0.0549609	0.0437111	3.55556	7.03	4.225	6.69	0.0391881	0.0365404	0.0374147	0.0375614	3.52134	3.74643	3.53721	3.69718	0.0534447	0.0339297	0.04696	0.0347323	0.109796	0.067574	0.0955059	0.0685207	6.29286	12.7	7.17483	12.0692	0.0361776	0.0318645	0.0339545	0.0326856	3.19927	3.48973	3.22067	3.48101	0.104768	0.0593776	0.0871831	0.0590066	0.0642857	0.0452071	0.0553083	0.0440237	5.34286	10.6692	6.24476	10.2538	0.0451545	0.0390534
0.0608617	0.0419111	0.0535547	0.0442889	3.32063	6.86667	4.08437	6.29333	0.0415277	0.0384418	0.0397314	0.039896	3.52505	3.7921	3.6015	3.73212	0.0553383	0.0343373	0.0457353	0.0360429	0.115306	0.0712426	0.0921805	0.0721893	6.33571	12.7769	6.88112	11.5	0.0369259	0.0324621	0.0351171	0.0335377	3.16825	3.46937	3.30313	3.41725	0.109465	0.0618458	0.0852217	0.0622767	0.065	0.0418935	0.0549171	0.0440237	5.26429	10.7692	6.09091	9.86154	0.0454326	0.0387829
0.0564667	0.0374885	0.0416378	0.037193	3.47667	6.89825	4.33553	6.76491	0.0418258	0.0387188	0.0402312	0.0401777	3.60789	3.85725	3.7332	3.84077	0.0515241	0.028761	0.0323181	0.0262259	0.0874556	0.0444444	0.056359	0.0469444	6.11538	12.6083	7.45455	12.4917	0.0379782	0.0338571	0.0356945	0.0339664	3.29571	3.69986	3.61158	3.66429	0.0808769	0.0357216	0.048495	0.0374747	0.0532544	0.0334722	0.0414371	0.0329167	5.43077	10.8083	6.50758	10.725	0.0469175	0.0413479
0.0573545	0.0391333	0.0461133	0.0393556	3.3619	6.85667	4.45937	6.82333	0.0396829	0.0369507	0.0381971	0.037694	3.57735	3.84801	3.70539	3.81439	0.0513468	0.0319458	0.0382607	0.0310046	0.101531	0.0591716	0.080444	0.0631953	5.55	11.4769	6.77622	11.7692	0.0365697	0.0326266	0.0349558	0.0325615	3.26626	3.6071	3.39676	3.55346	0.0949279	0.0512815	0.0725347	0.054055	0.0576531	0.0368047	0.0463103	0.0397633	4.89286	10.2154	6.46853	10.3385	0.045101	0.0390124
0.0546939	0.0404667	0.0495312	0.0400889	3.67302	7.17	4.35938	7.24333	0.0390628	0.0362778	0.0382697	0.0369483	3.57723	3.82015	3.62048	3.81861	0.04884	0.0327514	0.0401511	0.0319588	0.0983673	0.0595266	0.0801506	0.0579882	6.56429	12.8308	7.04196	12.8615	0.034154	0.0300016	0.0337803	0.030144	3.22265	3.57019	3.39313	3.54172	0.0912894	0.0510444	0.0728177	0.0482801	0.0521429	0.0372781	0.0452345	0.0371598	5.55714	11.0231	6.25874	10.7923	0.0421342	0.0357441
0.0588662	0.0432222	0.0519531	0.0432444	4.2381	7.83	4.55938	7.94333	0.0386379	0.0357422	0.0378125	0.0363682	3.49957	3.69689	3.55208	3.73119	0.0516261	0.0334222	0.0431214	0.0333465	0.0978571	0.0617751	0.0821067	0.0594083	7.48571	13.9385	7.18881	13.5692	0.0338001	0.0293068	0.0338058	0.0299327	3.1609	3.46975	3.24288	3.43977	0.0896821	0.0538236	0.0736241	0.0481981	0.0539796	0.0385799	0.0468972	0.0385799	6.32857	11.7231	6.32168	11.4077	0.04281	0.0358248
0.057677	0.0424667	0.0507422	0.0416	4.2254	7.90333	4.62188	7.97	0.0379359	0.0349944	0.0372426	0.0357985	3.56472	3.77807	3.58826	3.79288	0.0517498	0.0353668	0.0429734	0.032785	0.0976531	0.0613018	0.0811287	0.0592899	7.38571	13.7231	7.06294	13.5077	0.0338729	0.0294127	0.0340609	0.0299246	3.13916	3.4872	3.27701	3.41451	0.0899302	0.0531461	0.073955	0.0481461	0.0509184	0.0349112	0.0441586	0.0381065	6.27143	11.5692	6.33566	11.4385	0.0430175	0.0362517
0.0611439	0.0445556	0.0539648	0.0438	3.98413	7.66	4.49375	7.78	0.0394175	0.0363181	0.0384511	0.0370333	3.54477	3.73707	3.54289	3.7423	0.0542936	0.0377059	0.0453311	0.0340639	0.0996939	0.0615385	0.0779989	0.0626036	7.27857	13.7769	7.34266	13.6231	0.0341396	0.0294463	0.0341394	0.0299158	3.20928	3.55041	3.38204	3.45758	0.0927072	0.0533944	0.0690879	0.0528836	0.0504082	0.0364497	0.0451367	0.0376331	6.28571	11.5385	6.46154	11.6538	0.0428024	0.0360327
0.0548753	0.0389333	0.0482812	0.0401111	4.23492	7.80333	4.71875	7.84333	0.0370111	0.0343432	0.0364693	0.0350694	3.58808	3.85384	3.6804	3.84064	0.0489282	0.0309277	0.040954	0.0314206	0.105714	0.0688757	0.0824979	0.0657988	6.90714	13.4308	7.51748	13.4	0.0333391	0.0291674	0.0328631	0.0293512	3.18027	3.52931	3.31369	3.5018	0.0994195	0.062382	0.0732853	0.0569453	0.0585714	0.0414201	0.047973	0.0382249	5.79286	11.2462	6.51049	11.4154	0.0418514	0.0355959
0.0564475	0.0384667	0.0468945	0.0387333	4.04762	7.84	4.7	7.39333	0.0380254	0.0350091	0.0373573	0.0361701	3.59413	3.88744	3.69562	3.8671	0.0501715	0.0315131	0.0395653	0.0303935	0.107041	0.0667456	0.0850408	0.0685207	6.82143	13.5538	7.44755	13.2	0.0339312	0.0293565	0.0335304	0.0297976	3.17483	3.5263	3.38963	3.48345	0.100219	0.0596325	0.0786494	0.05986	0.0589796	0.0376331	0.0504181	0.0405917	5.94286	11.7	6.77622	11.3462	0.041386	0.0349356
0.0370667	0.028181	0.0356432	0.0288458	3.61	7	4.46711	6.90175	0.0475176	0.0464567	0.044986	0.0453336	3.77005	4.01345	3.85134	4.02032	0.0304403	0.0208711	0.027886	0.0211774	0.109796	0.067574	0.0955059	0.0685207	6.29286	12.7	7.17483	12.0692	0.0361776	0.0318645	0.0339545	0.0326856	3.19927	3.48973	3.22067	3.48101	0.104768	0.0593776	0.0871831	0.0590066	0.064898	0.0370414	0.046995	0.0415385	4.90714	10.1846	6.1049	10	0.045426	0.0412992
0.0383069	0.0297111	0.039375	0.0297111	3.0127	7.17667	4.85625	6.61	0.0479876	0.0407632	0.0472462	0.0460919	3.80466	3.99293	3.85829	4.03284	0.0310913	0.0200186	0.0323705	0.0214899	0.0517347	0.0345562	0.0404421	0.0334911	5.9	12.0769	7.3007	11.9692	0.0372138	0.0301802	0.0386181	0.0343469	3.58735	3.81555	3.73877	3.77219	0.0446637	0.0251731	0.0309416	0.0220062	0.042449	0.032071	0.0363343	0.0294675	5.01429	10.0385	6.48252	10.3154	0.045835	0.0368643
0.0512673	0.0435111	0.0516797	0.0405556	3.24127	7.35667	4.9375	7.28333	0.0444117	0.0384658	0.0440207	0.0424266	3.58636	3.74661	3.62791	3.79244	0.0436157	0.0339107	0.0433319	0.0316088	0.0653061	0.0472189	0.0575578	0.0499408	5.87143	12.9846	7.94406	12.7846	0.0358521	0.0286247	0.0366663	0.0326481	3.33817	3.55909	3.43591	3.56486	0.057316	0.0372802	0.049297	0.0400427	0.0485714	0.04	0.0454301	0.0414201	5.15	10.7538	6.68531	10.6538	0.0444137	0.0353004
0.0751524	0.0519333	0.0611328	0.0529778	3.63492	7.43333	4.73438	7.27333	0.0383079	0.0344733	0.0394075	0.0367249	3.44517	3.6624	3.56718	3.68962	0.0683917	0.0434376	0.0527239	0.0460214	0.0510204	0.0424852	0.0415179	0.0381065	2.67143	7.1	4.93007	6.91538	0.0639254	0.0511208	0.0667391	0.0592233	3.46981	3.65903	3.64034	3.69884	0.0422035	0.0325656	0.0303554	0.0246086	0.065102	0.0409467	0.0525698	0.0427219	6.48571	13.3846	7.91608	13.2615	0.0322454	0.0261108
0.0384444	0.0302986	0.0362059	0.030988	3.27333	6.81754	4.42434	6.60702	0.0448404	0.0422189	0.0461337	0.0423551	3.69917	3.93814	3.86882	3.91131	0.0310173	0.02108	0.0284383	0.0224771	0.0791837	0.0447337	0.0573622	0.0462722	6.35	12.8385	7.37063	12.3308	0.032905	0.0281097	0.03539	0.0285828	3.34593	3.59699	3.48158	3.63689	0.0726192	0.0332102	0.048892	0.0370011	0.0766327	0.0485207	0.0587315	0.0530178	5.47143	10.9923	6.4965	10.5615	0.0394369	0.0334228
0.0457042	0.0416	0.0503906	0.0382	3.71429	7.68	4.9	7.19333	0.0426731	0.0371355	0.0447239	0.0407541	3.65921	3.78217	3.654	3.80319	0.0374855	0.0324742	0.0428647	0.0297874	0.0739796	0.0446154	0.0549171	0.0463905	6.82857	13.9923	7.86713	13.4077	0.0320524	0.0252846	0.0353876	0.0278967	3.30702	3.57468	3.504	3.6022	0.0646407	0.0347277	0.0461212	0.0378802	0.0526531	0.0413018	0.0523742	0.0447337	5.94286	11.6538	6.8951	11.5077	0.039143	0.030861
0.0490501	0.0399778	0.0467188	0.0404667	3.51746	7.26667	4.6875	6.96667	0.0424598	0.0392431	0.0437538	0.0396196	3.56227	3.81172	3.72481	3.81129	0.0412607	0.0323716	0.039244	0.0324257	0.0757143	0.0416568	0.056971	0.0448521	6.47143	13.5077	7.65035	12.8154	0.0322546	0.0270156	0.0348499	0.0276507	3.29751	3.66772	3.46969	3.59286	0.0667859	0.0315552	0.0500203	0.0348145	0.0602041	0.0383432	0.0477774	0.0411834	5.56429	10.8846	6.41259	10.7538	0.0397528	0.0336812
0.0524565	0.0402889	0.0471875	0.0422	3.52381	7.15667	4.70312	7.15	0.0418343	0.0386045	0.0435211	0.0387441	3.51557	3.79572	3.73599	3.80577	0.0449556	0.0324246	0.0391776	0.0353123	0.0766327	0.0417751	0.0575578	0.0448521	6.17857	13.2692	7.77622	12.9462	0.0318622	0.026569	0.034562	0.0268622	3.26522	3.67153	3.45444	3.56039	0.0678354	0.032714	0.0501214	0.0321568	0.0676531	0.0454438	0.0562864	0.0476923	5.38571	11	6.59441	10.8692	0.0390454	0.0327358
0.0431778	0.0327855	0.0402095	0.0358633	3.67	7.52632	4.80921	7.38596	0.0431411	0.0397115	0.0452465	0.0399083	3.64323	3.90521	3.77886	3.87223	0.0349589	0.0241379	0.0324405	0.0287513	0.0752041	0.0395266	0.0550149	0.0427219	6.06429	12.9462	7.55245	12.4077	0.0325091	0.0271353	0.0353659	0.0276448	3.33239	3.72896	3.47841	3.63781	0.0684411	0.0292047	0.0472619	0.0341263	0.070102	0.0366864	0.0508093	0.0428402	5.42857	10.9923	6.41259	10.6385	0.0388273	0.0325198
0.0383778	0.0306187	0.03837	0.0306187	3.46	7.22105	4.63158	7.10175	0.0437739	0.0408308	0.0453943	0.040677	3.69417	3.92787	3.7866	3.8905	0.0310629	0.0224553	0.0316168	0.0223914	0.0731633	0.0397633	0.0556017	0.0413018	6.12143	12.7	7.24476	12.2538	0.0324335	0.0276359	0.0352154	0.0280448	3.34951	3.71113	3.44719	3.67269	0.0652696	0.0318581	0.0476902	0.0313541	0.0665306	0.0359763	0.0496357	0.0420118	5.15	10.7077	6.23077	10.3077	0.0395071	0.0333863
0.0945326	0.0726889	0.0932227	0.0732	3.6	6.34667	3.75469	6.745	0.0414147	0.038142	0.0414423	0.0383565	3.4092	3.60842	3.41943	3.63605	0.088945	0.0651359	0.0869278	0.0653277	0.0945326	0.0726889	0.0932227	0.0732	4.06508	6.95333	3.975	7.48667	0.0414147	0.038142	0.0414423	0.0383565	3.31564	3.49763	3.3137	3.51866	0.088945	0.0651359	0.0869278	0.0653277	0.11737	0.0919111	0.116182	0.0927333	3.64444	6.16167	3.60938	6.615	0.0497427	0.0455366
0.073419	0.0541889	0.0739648	0.0553444	3.23968	5.87	3.34219	6.11833	0.041717	0.0381117	0.0418606	0.0387853	3.33057	3.5168	3.28939	3.57811	0.0672802	0.0463165	0.0674214	0.0455056	0.073419	0.0541889	0.0739648	0.0553444	3.98571	7.00667	3.83281	7.28167	0.041717	0.0381117	0.0418606	0.0387853	3.36006	3.58952	3.34317	3.56377	0.0672802	0.0463165	0.0674214	0.0455056	0.101738	0.0780556	0.100078	0.0825	3.3746	5.79167	3.28594	5.99833	0.0533517	0.0486725
0.0740136	0.0566111	0.0737695	0.0578444	3.41746	5.945	3.47656	6.28833	0.041315	0.0379028	0.0414504	0.0385291	3.33889	3.51623	3.31189	3.54683	0.0670541	0.0482492	0.0661453	0.0456595	0.0740136	0.0566111	0.0737695	0.0578444	4.11746	6.98333	3.87188	7.27667	0.041315	0.0379028	0.0414504	0.0385291	3.33639	3.54149	3.30897	3.50926	0.0670541	0.0482492	0.0661453	0.0456595	0.117974	0.0954333	0.11751	0.0985667	3.61746	5.85	3.36094	6.15667	0.0520748	0.0478439
0.0702242	0.0544556	0.072041	0.0562333	3.43333	6.3	3.58906	6.37	0.0405449	0.0369048	0.040626	0.0377105	3.29495	3.50516	3.33795	3.53234	0.0631308	0.0463331	0.0642721	0.0468494	0.0702242	0.0544556	0.072041	0.0562333	4.07143	7.26333	3.96406	7.43667	0.0405449	0.0369048	0.040626	0.0377105	3.38915	3.59667	3.37427	3.56732	0.0631308	0.0463331	0.0642721	0.0468494	0.10317	0.0832444	0.101729	0.0886778	3.57619	6.185	3.525	6.355	0.0505766	0.0459971
0.080383	0.0599778	0.0808691	0.0614111	3.3746	6.11167	3.57656	6.44667	0.0410373	0.0374157	0.0409546	0.0378175	3.22075	3.44543	3.27142	3.4695	0.0736049	0.0509213	0.0729677	0.0503306	0.080383	0.0599778	0.0808691	0.0614111	4.0619	7.13	4.10313	7.60167	0.0410373	0.0374157	0.0409546	0.0378175	3.32156	3.53676	3.32495	3.5387	0.0736049	0.0509213	0.0729677	0.0503306	0.120806	0.100478	0.120459	0.0954333	3.5	5.99833	3.52031	6.35667	0.0517536	0.0471235
0.112603	0.0854111	0.111846	0.0865556	3.48095	6.425	3.8	6.475	0.0402362	0.0366797	0.0402358	0.0373585	3.21464	3.41152	3.25718	3.40344	0.107076	0.0784246	0.105447	0.0778342	0.112603	0.0854111	0.111846	0.0865556	3.90159	7.06667	3.95	7.13667	0.0402362	0.0366797	0.0402358	0.0373585	3.19867	3.45416	3.23951	3.41996	0.107076	0.0784246	0.105447	0.0778342	0.0770975	0.0576778	0.0731738	0.0599	3.52381	6.13	3.63906	6.295	0.051958	0.0469076
0.0988057	0.0743556	0.102354	0.0755111	3.45238	6.255	3.7375	6.30833	0.0407573	0.037312	0.0408944	0.0378871	3.29885	3.50761	3.33457	3.5042	0.0935269	0.0673594	0.0952967	0.0675588	0.0988057	0.0743556	0.102354	0.0755111	4.07302	7.01	4.00312	7.21333	0.0407573	0.037312	0.0408944	0.0378871	3.31111	3.51649	3.27747	3.523	0.0935269	0.0673594	0.0952967	0.0675588	0.0743764	0.0562333	0.0756055	0.0594556	3.45714	5.935	3.54219	5.99167	0.0549968	0.0496342
0.0788813	0.0586	0.0799316	0.0583	3.53492	6.67833	4.07188	6.80833	0.0397588	0.0361848	0.0395638	0.0367395	3.27775	3.48143	3.32546	3.47987	0.0723464	0.0511245	0.0726893	0.0491562	0.0788813	0.0586	0.0799316	0.0583	4.06508	7.38333	4.33906	7.65333	0.0397588	0.0361848	0.0395638	0.0367395	3.37743	3.60486	3.38499	3.615	0.0723464	0.0511245	0.0726893	0.0491562	0.0853011	0.0643222	0.0790039	0.0666889	3.53492	6.37167	3.95	6.57833	0.0526185	0.0471777
0.136488	0.108178	0.134287	0.108567	3.92222	7.31	4.10781	7.19	0.0361772	0.0330239	0.0363916	0.0336176	3.24434	3.50323	3.318	3.49468	0.131643	0.102271	0.128241	0.101888	0.136488	0.108178	0.134287	0.108567	4.42698	8.075	4.40313	7.87833	0.0361772	0.0330239	0.0363916	0.0336176	3.10031	3.3511	3.1504	3.35725	0.131643	0.102271	0.128241	0.101888	0.0804837	0.0607778	0.075918	0.0612222	4.16667	7.17	4.15625	7.23667	0.0455829	0.0411426
0.093031	0.0726111	0.0974512	0.0687667	3.90794	6.75167	4.11094	7.315	0.03986	0.0364769	0.0400508	0.036574	3.3484	3.5648	3.35593	3.56859	0.0873559	0.0650355	0.0903358	0.0599319	0.093031	0.0726111	0.0974512	0.0687667	4.43016	7.40833	4.35	8.10167	0.03986	0.0364769	0.0400508	0.036574	3.32459	3.53381	3.30602	3.56032	0.0873559	0.0650355	0.0903358	0.0599319	0.0853112	0.0656444	0.0823047	0.0690222	3.94127	6.43167	3.95	6.96833	0.0529288	0.0478122
0.157692	0.121956	0.160361	0.123033	4.47302	7.93333	4.58437	8.11	0.0336288	0.0310429	0.0338092	0.0308711	3.3765	3.59042	3.37738	3.57803	0.153957	0.116716	0.155817	0.117644	0.157692	0.121956	0.160361	0.123033	4.77778	8.39833	4.65781	8.60833	0.0336288	0.0310429	0.0338092	0.0308711	3.11408	3.36687	3.08874	3.3533	0.153957	0.116716	0.155817	0.117644	0.0820156	0.0600333	0.0808789	0.0592889	4.51905	7.62	4.36719	7.87	0.0414874	0.0376918
0.177324	0.140633	0.177598	0.140878	4.36508	7.66833	4.17969	7.64833	0.0336141	0.031153	0.0341473	0.0311727	3.42526	3.60827	3.37453	3.62513	0.173532	0.136217	0.173592	0.136797	0.177324	0.140633	0.177598	0.140878	4.71905	8.13333	4.35469	8.14333	0.0336141	0.031153	0.0341473	0.0311727	3.02944	3.2494	2.99563	3.25129	0.173532	0.136217	0.173592	0.136797	0.0934341	0.0717667	0.0986133	0.0707889	4.57143	7.395	4.04219	7.475	0.040942	0.0373834
0.192572	0.156633	0.189248	0.157256	4.14921	7.295	4.13281	7.565	0.0339962	0.0314039	0.0345112	0.0314037	3.23671	3.49283	3.3282	3.49931	0.18919	0.15164	0.185758	0.15303	0.192572	0.156633	0.189248	0.157256	4.4746	7.95167	4.35938	8.035	0.0339962	0.0314039	0.0345112	0.0314037	2.8898	3.10054	2.91102	3.11571	0.18919	0.15164	0.185758	0.15303	0.0895037	0.0685111	0.0832129	0.0625778	4.03175	6.87333	3.9125	7.11333	0.0428544	0.0390113
0.164495	0.126267	0.158682	0.126967	4.34444	7.93667	4.43281	7.98	0.0332227	0.0304577	0.0335579	0.0305751	3.32516	3.54978	3.37386	3.57417	0.160298	0.120875	0.154049	0.122177	0.164495	0.126267	0.158682	0.126967	4.74444	8.55333	4.69531	8.65667	0.0332227	0.0304577	0.0335579	0.0305751	3.00913	3.25994	3.06544	3.29953	0.160298	0.120875	0.154049	0.122177	0.0840111	0.0648444	0.0817188	0.0617	4.31746	7.52333	4.22813	7.66	0.0415143	0.037566
0.164636	0.127378	0.161064	0.129933	4.37143	7.65833	4.22969	7.805	0.0330565	0.0305563	0.0337308	0.0304933	3.34309	3.5822	3.34723	3.54088	0.16057	0.121907	0.156809	0.124696	0.164636	0.127378	0.161064	0.129933	4.85079	8.22333	4.38438	8.65	0.0330565	0.0305563	0.0337308	0.0304933	3.02694	3.30361	3.04443	3.26802	0.16057	0.121907	0.156809	0.124696	0.0826606	0.0636333	0.0812109	0.0624556	4.54921	7.35167	4.12344	7.87833	0.0413749	0.0377686
0.106354	0.0795111	0.11	0.0829556	3.57937	6.73333	3.98125	6.68167	0.0375338	0.034194	0.0377572	0.0348695	3.38146	3.62612	3.45259	3.61525	0.101833	0.07272	0.104466	0.0764623	0.106354	0.0795111	0.11	0.0829556	4.19365	7.56667	4.16875	7.56	0.0375338	0.034194	0.0377572	0.0348695	3.35606	3.57785	3.33911	3.54067	0.101833	0.07272	0.104466	0.0764623	0.069287	0.0509222	0.0707031	0.0541333	4.06349	7.22333	4.21563	7.19333	0.0458743	0.0410317
0.107423	0.0844111	0.1254	0.0854222	3.6381	6.33167	3.52344	6.29833	0.0364612	0.0335095	0.0368357	0.0338602	3.31054	3.48761	3.26484	3.49432	0.102736	0.0774693	0.120598	0.0795225	0.107423	0.0844111	0.1254	0.0854222	4.4381	7.62167	3.96719	7.70833	0.0364612	0.0335095	0.0368357	0.0338602	3.34173	3.4979	3.23973	3.51646	0.102736	0.0774693	0.120598	0.0795225	0.0661325	0.0521111	0.0708887	0.0533333	4.19206	6.83667	3.80781	6.99833	0.0457337	0.0418002
0.153066	0.116256	0.155078	0.116633	3.62222	6.35333	3.55	6.24667	0.037388	0.0344483	0.0377559	0.0348328	3.37365	3.60116	3.37174	3.59922	0.149603	0.11134	0.150383	0.11164	0.153066	0.116256	0.155078	0.116633	4.13492	7.29333	3.87656	7.18	0.037388	0.0344483	0.0377559	0.0348328	3.19862	3.42206	3.12767	3.412	0.149603	0.11134	0.150383	0.11164	0.0869438	0.0642444	0.0908887	0.0656	3.92698	6.65167	3.62344	6.63833	0.0461849	0.0419732
0.0999446	0.0755667	0.100664	0.0781	3.75873	6.74333	3.82187	6.75833	0.0367357	0.0336261	0.037076	0.0340798	3.28909	3.50048	3.33259	3.50895	0.0946348	0.0681177	0.0941006	0.070801	0.0999446	0.0755667	0.100664	0.0781	4.34603	7.665	4.18594	7.88167	0.0367357	0.0336261	0.037076	0.0340798	3.32454	3.5602	3.29164	3.5316	0.0946348	0.0681177	0.0941006	0.070801	0.0758277	0.0576778	0.0736914	0.0604444	3.89206	6.70667	3.75156	6.875	0.0469541	0.0425062
0.115273	0.0863778	0.107412	0.0897111	3.36349	6.365	3.84063	6.055	0.0365178	0.0331357	0.0374567	0.0340209	3.27706	3.48986	3.33683	3.45985	0.111241	0.0796651	0.101906	0.0834148	0.115273	0.0863778	0.107412	0.0897111	3.67302	7.12667	4.17188	6.84	0.0365178	0.0331357	0.0374567	0.0340209	3.21281	3.46819	3.29006	3.44344	0.111241	0.0796651	0.101906	0.0834148	0.0835878	0.0616667	0.0770312	0.0704444	3.4254	6.24333	3.8625	6.13667	0.0461725	0.0415509
0.06065	0.0463667	0.0563086	0.0468	3.81587	6.89333	3.98438	6.95	0.0440274	0.0402189	0.0444056	0.0412458	3.45116	3.67468	3.50892	3.65719	0.0544331	0.0371826	0.0467938	0.0375686	0.0995408	0.0660947	0.0867035	0.0631953	6.19286	11.6769	6.2028	11.7231	0.0387301	0.0328971	0.0397082	0.0336774	3.18042	3.42171	3.24622	3.47931	0.0923837	0.0570922	0.0785621	0.0537633	0.0777041	0.0530769	0.0675828	0.0532544	5.60357	10.7192	5.72028	10.6654	0.0439488	0.0364481
0.0773394	0.0596444	0.072168	0.0582556	4.0381	7.25833	4.2	7.31	0.0442924	0.0405202	0.0442307	0.0411759	3.36823	3.58057	3.43215	3.58042	0.0703878	0.0517626	0.0633966	0.0501536	0.0780102	0.0516568	0.0646975	0.0514793	6.48571	12.25	6.71678	12.5115	0.0386485	0.0324185	0.0391827	0.0335561	3.28897	3.51468	3.34634	3.54343	0.070099	0.0411132	0.0529016	0.0400968	0.0648469	0.0451479	0.0542814	0.0469822	6.04643	11.1231	6.1993	11.3731	0.044033	0.0363868
0.061678	0.0483	0.063623	0.0466111	3.96032	7.56333	4.46406	7.29	0.045282	0.0408378	0.0447106	0.0422547	3.51366	3.71462	3.49557	3.70915	0.054996	0.0399822	0.055377	0.0369298	0.0770408	0.0498225	0.0671426	0.05	6.66786	13.05	7.01399	12.4423	0.0393414	0.0323354	0.0391693	0.0345575	3.32018	3.52762	3.35332	3.52948	0.0696536	0.0390609	0.0550487	0.0378457	0.0630612	0.0411243	0.0521297	0.0431361	5.97857	11.6346	6.3042	11.1346	0.0454171	0.0369915
0.0764122	0.0593778	0.0761426	0.0555667	4.07143	7.38	4.35156	7.65333	0.0440646	0.0401442	0.0440692	0.0404373	3.46179	3.69463	3.50598	3.68888	0.0703683	0.0519962	0.0686603	0.0466873	0.0853061	0.0552071	0.0725708	0.0561538	6.71071	12.2846	6.5	12.7	0.0378733	0.0318673	0.0392445	0.0326058	3.23989	3.49389	3.29787	3.4711	0.0765974	0.043989	0.0615879	0.0437259	0.062449	0.0436095	0.0541347	0.0435503	5.97143	11.1577	6.06643	11.3	0.0432899	0.0355424
0.0749206	0.0554333	0.0710059	0.0560444	3.9873	7.105	4.11719	7.23833	0.0446228	0.0408396	0.0451125	0.0411036	3.40579	3.65804	3.47885	3.63876	0.0691679	0.0464018	0.0629257	0.0479686	0.0798469	0.049645	0.0638173	0.053432	6.12857	11.5538	6.18182	11.4231	0.0380453	0.0321217	0.0402582	0.0331685	3.2697	3.56391	3.35992	3.48658	0.0719561	0.0383423	0.051762	0.0407551	0.0634694	0.0447929	0.0541347	0.0449704	5.58929	10.7038	5.91608	10.4231	0.0433012	0.0351216
0.0694079	0.0506	0.0592578	0.0513222	5.23175	9.44167	5.75312	10.025	0.0341466	0.031424	0.0332867	0.0316872	3.33028	3.564	3.41488	3.60227	0.0622944	0.0415129	0.0495635	0.0406173	0.100306	0.0666272	0.0831336	0.0661538	8.27143	16.0577	9.20629	16.2962	0.0311995	0.0262022	0.0308349	0.0265774	3.1181	3.3711	3.20564	3.3665	0.0928426	0.0556427	0.0726909	0.0560476	0.0782653	0.0527219	0.0676806	0.056213	7.82143	15	8.81818	15.5615	0.0336273	0.0279793
0.0660317	0.0465444	0.0571582	0.0472444	4.85238	8.96	5.425	9.31167	0.0350446	0.032277	0.0341738	0.03271	3.40575	3.66348	3.48732	3.65615	0.0580451	0.0359649	0.0487631	0.037534	0.0971429	0.0638462	0.0800528	0.0633136	7.71786	15.3692	8.52797	15.4615	0.0320425	0.0270433	0.0316488	0.0275341	3.20126	3.41724	3.26269	3.40271	0.0897396	0.0523349	0.0704791	0.0532852	0.0643878	0.0428994	0.0532544	0.0451479	7.10714	14.1692	8.04196	14.3385	0.0353237	0.0294141
0.0567866	0.0409469	0.0494687	0.0421877	4.96325	9.11526	5.69893	9.63228	0.0359265	0.0329099	0.0349069	0.0334399	3.54374	3.77244	3.59198	3.75714	0.0495149	0.0325904	0.0404591	0.0329351	0.0913265	0.0591124	0.0725219	0.0565089	8.08571	15.4192	8.59091	15.7654	0.032071	0.0269475	0.0319584	0.0275746	3.26416	3.47652	3.36131	3.49798	0.0847849	0.0471533	0.0622534	0.0464835	0.072449	0.0468047	0.0587315	0.0473964	7.63929	14.5115	8.15385	15.05	0.0346499	0.0289252
0.0580297	0.0422778	0.0520605	0.0425444	5.18571	9.32	5.68906	9.95	0.0350507	0.0321503	0.0343104	0.032435	3.5574	3.78115	3.59281	3.7652	0.0511699	0.033951	0.0441981	0.0326382	0.100153	0.0636686	0.0765319	0.0607692	8.46071	15.6692	8.79371	16.5	0.0315397	0.0267956	0.0315279	0.0267618	3.19188	3.45583	3.33048	3.469	0.0919003	0.0529661	0.067545	0.0515955	0.0840816	0.0579882	0.066458	0.0536686	7.84286	14.6923	8.32867	15.4308	0.0340119	0.0284771
0.057032	0.0409667	0.049707	0.0426556	4.93175	8.69667	5.26406	9.35	0.0357975	0.0330276	0.0353371	0.033383	3.56049	3.75724	3.60111	3.73404	0.0501686	0.0317807	0.0415866	0.033142	0.0921939	0.0588166	0.0717884	0.0591716	7.58571	14.5654	7.9965	14.8423	0.0327485	0.0277141	0.0330986	0.0282895	3.18273	3.41286	3.32706	3.45476	0.0854043	0.0476411	0.0624185	0.0502732	0.0619898	0.0443787	0.052472	0.0440828	6.21786	11.8769	6.52098	11.85	0.0396442	0.0326895
0.0589065	0.0419	0.0511035	0.0431111	4.09206	7.49167	4.57031	7.63167	0.0404075	0.0371883	0.0395214	0.0379432	3.58763	3.81209	3.63735	3.79963	0.0527733	0.0333144	0.0423826	0.0335561	0.0923469	0.0595266	0.0811287	0.0589349	7.01786	12.7346	6.70629	12.8962	0.0364866	0.0315121	0.0365951	0.0321143	3.29293	3.49006	3.2916	3.52453	0.0858884	0.0483368	0.0716552	0.0483734	0.0844388	0.0557988	0.0744291	0.0576331	6.65	12.0885	6.51399	12.2885	0.0395274	0.0336658
0.0736306	0.0552333	0.0684375	0.0563111	3.85397	7.35167	4.58437	7.45333	0.0411962	0.0378753	0.0401687	0.038455	3.49305	3.72495	3.59218	3.72873	0.0681121	0.0474785	0.0613813	0.0485194	0.0942857	0.0602367	0.0826446	0.0605325	6.71071	12.5115	6.86713	12.6808	0.0367062	0.0314541	0.0368228	0.0320733	3.28475	3.51352	3.2782	3.48038	0.0882868	0.050587	0.0727594	0.0498682	0.0779082	0.0494083	0.0666047	0.0510651	6.41786	12.1346	6.75524	12.1346	0.0399091	0.0333709
0.0583119	0.0428111	0.0518262	0.0441111	4.0873	7.575	4.82812	7.595	0.0439144	0.0401532	0.0420453	0.0410868	3.53691	3.76778	3.60951	3.77019	0.0513713	0.0341593	0.043087	0.0348793	0.0861224	0.0534911	0.0724241	0.0554438	6.39643	12.0038	7.1049	12.2269	0.0401546	0.0343432	0.0388265	0.0353778	3.27926	3.54043	3.34526	3.51779	0.079095	0.042347	0.0622819	0.0448359	0.0843878	0.0536095	0.0691965	0.0543787	6.20714	11.3115	6.75175	11.5577	0.0434392	0.0371332
0.086188	0.0666889	0.0829297	0.0633889	3.80476	7.24667	4.27031	6.91167	0.0437017	0.0397723	0.0429973	0.0407335	3.44752	3.69281	3.50296	3.689	0.0806494	0.0593776	0.0768163	0.0561343	0.0768878	0.0505917	0.069979	0.0513018	6.275	12.3154	6.72378	11.7846	0.0371448	0.0312134	0.0373168	0.032938	3.32476	3.54549	3.33705	3.55258	0.0695746	0.0398087	0.0586199	0.03992	0.0704592	0.0473373	0.0652355	0.0505325	5.56786	10.6846	6.06993	10.4385	0.0434932	0.0365089
0.0582615	0.0422556	0.0519434	0.0433444	4.24286	7.67833	4.69688	7.635	0.0417206	0.0381573	0.0412407	0.0391028	3.55784	3.78544	3.63422	3.77785	0.0512847	0.0336536	0.0430141	0.0339292	0.0930102	0.0605325	0.0796616	0.0595858	6.83571	12.9231	7.25874	12.6308	0.0370393	0.0310211	0.0373429	0.0324758	3.29933	3.4606	3.32462	3.50294	0.0874609	0.0495588	0.0702006	0.0499745	0.0821939	0.0546746	0.0703213	0.0530769	6.55	12.3346	7.11538	11.9423	0.0396757	0.0330379
0.0809977	0.0573	0.07875	0.0601556	3.63651	7.07833	4.13594	6.88667	0.0422517	0.0386867	0.0417453	0.039188	3.42312	3.71574	3.50882	3.69897	0.0763829	0.0494791	0.0716951	0.0524829	0.0848469	0.0515385	0.0642574	0.0510651	6.11071	12.1269	6.62937	12.2346	0.0366012	0.0308279	0.0371674	0.0318653	3.32856	3.5777	3.45993	3.61908	0.0783313	0.0414753	0.0542647	0.0409807	0.0488265	0.0352071	0.0428872	0.035858	5.31786	9.98846	5.72727	10.4346	0.0474897	0.039108
0.0788511	0.0578	0.0743652	0.0590667	3.45238	6.81833	4.09375	6.72167	0.0426623	0.0392962	0.0416185	0.0398931	3.51149	3.76683	3.58538	3.7457	0.0738146	0.0507813	0.0678196	0.0523435	0.0712755	0.0448521	0.0578023	0.0469822	6.06071	11.7692	6.47203	11.8385	0.0372292	0.0320922	0.0369974	0.0332556	3.45591	3.60182	3.45476	3.62552	0.0652132	0.0328932	0.0465609	0.0366798	0.0463265	0.0333728	0.0436696	0.0361538	5.33929	9.91538	5.61888	9.98462	0.0475272	0.0401564
0.0679768	0.0517333	0.0641406	0.0532222	3.43333	6.925	4.26562	6.84833	0.0415304	0.0382107	0.0404496	0.038737	3.49234	3.73231	3.57535	3.69346	0.061064	0.043788	0.055739	0.0449142	0.0887755	0.0554438	0.0780478	0.0563905	6.07857	12.4385	6.76923	12.3692	0.0361588	0.0305007	0.0360414	0.0316203	3.27295	3.55181	3.32071	3.53096	0.0835087	0.0452077	0.0688452	0.0455238	0.0552041	0.037929	0.0468483	0.0430178	5.2	10.4192	5.84965	10.3654	0.046081	0.0381976
0.0686319	0.0540333	0.0685742	0.0543222	3.82381	7.185	4.22969	7.12667	0.0405139	0.0373845	0.0399978	0.0380794	3.51788	3.71601	3.53971	3.70732	0.0626955	0.0460117	0.0605796	0.0470114	0.0771429	0.0481657	0.0640618	0.0525444	6.65357	12.8077	6.72378	12.8923	0.0353362	0.0299867	0.0358735	0.0310955	3.34878	3.61158	3.39008	3.54572	0.0706385	0.0394774	0.0534056	0.0410555	0.0548469	0.0386391	0.0473862	0.0410651	5.61786	10.5308	5.83566	10.6769	0.0453114	0.0377174
0.0729655	0.0568667	0.0699707	0.0567444	3.4619	6.84833	4.07969	6.71333	0.0421602	0.039071	0.0410323	0.0396867	3.41955	3.62895	3.47335	3.62744	0.0672075	0.0488092	0.0615483	0.048326	0.0862245	0.0539053	0.0712993	0.055503	6.37857	12.5923	6.9021	12.4231	0.0367611	0.0313804	0.0362166	0.0326506	3.25898	3.56845	3.35476	3.51152	0.079505	0.045041	0.0613263	0.0448939	0.0513265	0.0355621	0.0432784	0.0390533	5.25714	10.1269	5.87762	10.2038	0.0478588	0.0403304
0.0602771	0.0422222	0.0542578	0.044	3.4381	6.94833	4.15469	6.49167	0.0403579	0.0374911	0.038573	0.0387287	3.5232	3.76926	3.56935	3.71465	0.0543915	0.0341335	0.0463477	0.0353876	0.112551	0.0694083	0.0938432	0.070355	6.31429	12.7385	7.02797	11.7846	0.0365518	0.0321633	0.0345358	0.0331116	3.18376	3.47955	3.2619	3.44913	0.107117	0.0606117	0.0862024	0.0606416	0.0646429	0.0435503	0.0551127	0.0440237	5.30357	10.7192	6.16783	10.0577	0.0452936	0.0389181
0.0569106	0.0383109	0.0438755	0.0382743	3.41929	6.87746	4.39745	6.79412	0.0407544	0.0378348	0.0392141	0.0389358	3.59262	3.85263	3.71929	3.82758	0.0514355	0.0303534	0.0352894	0.0286152	0.0944931	0.051808	0.0684015	0.0550699	5.83269	12.0426	7.11538	12.1304	0.037274	0.0332418	0.0353251	0.0332639	3.28099	3.65348	3.50417	3.60888	0.0879024	0.0435015	0.0605148	0.0457649	0.0554537	0.0351385	0.0438737	0.03634	5.16181	10.5119	6.48805	10.5317	0.0460092	0.0401801
0.05678	0.0418444	0.0507422	0.0416667	3.95556	7.5	4.45937	7.59333	0.0388504	0.03601	0.0380411	0.0366582	3.5384	3.75852	3.58628	3.7749	0.050233	0.0330868	0.0416363	0.0326526	0.0981122	0.0606509	0.0811287	0.0586982	7.025	13.3846	7.11538	13.2154	0.0339771	0.0296542	0.033793	0.0300383	3.19178	3.51997	3.31801	3.49075	0.0904858	0.052434	0.0732209	0.0482391	0.0530612	0.037929	0.0460658	0.0378698	5.94286	11.3731	6.29021	11.1	0.0424721	0.0357845
0.0594104	0.0435111	0.0523535	0.0427	4.10476	7.78167	4.55781	7.875	0.0386767	0.0356563	0.0378469	0.0364159	3.55474	3.75757	3.56557	3.76759	0.0530217	0.0365363	0.0441522	0.0334244	0.0986735	0.0614201	0.0795638	0.0609467	7.33214	13.75	7.2028	13.5654	0.0340062	0.0294295	0.0341001	0.0299202	3.17422	3.5188	3.32953	3.43604	0.0913187	0.0532703	0.0715214	0.0505149	0.0506633	0.0356805	0.0446477	0.0378698	6.27857	11.5538	6.3986	11.5462	0.04291	0.0361422
0.0556614	0.0387	0.0475879	0.0394222	4.14127	7.82167	4.70937	7.61833	0.0375182	0.0346762	0.0369133	0.0356197	3.59111	3.87064	3.68801	3.85387	0.0495498	0.0312204	0.0402596	0.0309071	0.106378	0.0678107	0.0837694	0.0671598	6.86429	13.4923	7.48252	13.3	0.0336351	0.029262	0.0331968	0.0295744	3.17755	3.5278	3.35166	3.49263	0.099819	0.0610072	0.0759674	0.0584026	0.0587755	0.0395266	0.0491956	0.0394083	5.86786	11.4731	6.64336	11.3808	0.0416187	0.0352657
0.0376868	0.028946	0.0375091	0.0292785	3.31135	7.08833	4.66168	6.75588	0.0477526	0.04361	0.0461161	0.0457128	3.78735	4.00319	3.85481	4.02658	0.0307658	0.0204449	0.0301282	0.0213337	0.0807653	0.0510651	0.067974	0.0510059	6.09643	12.3885	7.23776	12.0192	0.0366957	0.0310223	0.0362863	0.0335163	3.39331	3.65264	3.47972	3.6266	0.0747159	0.0422754	0.0590623	0.0405064	0.0536735	0.0345562	0.0416646	0.035503	4.96071	10.1115	6.29371	10.1577	0.0456305	0.0390818
0.0632099	0.0477222	0.0564063	0.0467667	3.4381	7.395	4.83594	7.27833	0.0413598	0.0364695	0.0417141	0.0395757	3.51577	3.70451	3.59754	3.74103	0.0560037	0.0386742	0.0480279	0.0388151	0.0581633	0.0448521	0.0495379	0.0440237	4.27143	10.0423	6.43706	9.85	0.0498888	0.0398728	0.0517027	0.0459357	3.40399	3.60906	3.53812	3.63185	0.0497597	0.0349229	0.0398262	0.0323257	0.0568367	0.0404734	0.049	0.042071	5.81786	12.0692	7.3007	11.9577	0.0383295	0.0307056
0.0420743	0.0359493	0.0432982	0.034594	3.49381	7.24877	4.66217	6.90018	0.0437567	0.0396772	0.0454288	0.0415546	3.67919	3.86016	3.76141	3.85725	0.0342514	0.0267771	0.0356515	0.0261323	0.0765816	0.0446746	0.0561397	0.0463314	6.58929	13.4154	7.61888	12.8692	0.0324787	0.0266972	0.0353888	0.0282397	3.32647	3.58584	3.49279	3.61955	0.0686299	0.0339689	0.0475066	0.0374407	0.0646429	0.0449112	0.0555528	0.0488757	5.70714	11.3231	6.6958	11.0346	0.0392899	0.0321419
0.0507533	0.0401333	0.0469531	0.0413333	3.52063	7.21167	4.69531	7.05833	0.042147	0.0389238	0.0436375	0.0391818	3.53892	3.80372	3.7304	3.80853	0.0431082	0.0323981	0.0392108	0.033869	0.0761735	0.041716	0.0572644	0.0448521	6.325	13.3885	7.71329	12.8808	0.0320584	0.0267923	0.034706	0.0272565	3.28136	3.66962	3.46206	3.57663	0.0673107	0.0321346	0.0500709	0.0334857	0.0639286	0.0418935	0.0520319	0.0444379	5.475	10.9423	6.5035	10.8115	0.0393991	0.0332085
0.0407778	0.0317021	0.0392897	0.033241	3.565	7.37368	4.72039	7.24386	0.0434575	0.0402712	0.0453204	0.0402927	3.6687	3.91654	3.78273	3.88136	0.0330109	0.0232966	0.0320287	0.0255714	0.0741837	0.039645	0.0553083	0.0420118	6.09286	12.8231	7.3986	12.3308	0.0324713	0.0273856	0.0352907	0.0278448	3.34095	3.72005	3.4628	3.65525	0.0668553	0.0305314	0.047476	0.0327402	0.0683163	0.0363314	0.0502225	0.042426	5.28929	10.85	6.32168	10.4731	0.0391672	0.032953
[truncated: 51 more columns]

## Sheet: 光谱数据
944	946	947	949	951	952	954	955	957	959	960	962	964	965	967	968	970	972	973	975	977	978	980	982	983	985	986	988	990	991	993	995	996	998	999	1001	1003	1004	1006	1008	1009	1011	1013	1014	1016	1017	1019	1021	1022	1024
0.061297	0.103023	0.129864	0.170035	0.186742	0.218843	0.225264	0.250804	0.256991	0.274565	0.274766	0.288545	0.291397	0.300236	0.297385	0.305305	0.306292	0.311202	0.307525	0.312774	0.312886	0.31625	0.312687	0.316618	0.316819	0.319187	0.315143	0.318513	0.318825	0.320803	0.317636	0.320626	0.32135	0.322925	0.319384	0.322294	0.323344	0.324855	0.322012	0.324671	0.325827	0.327068	0.324266	0.326723	0.327524	0.328908	0.326384	0.328915	0.329846	0.33122
0.053537	0.094147	0.122247	0.161664	0.178423	0.210087	0.217524	0.242659	0.248847	0.266153	0.266363	0.279935	0.282381	0.291362	0.289495	0.297145	0.297718	0.302676	0.299392	0.304503	0.304538	0.307889	0.304418	0.308253	0.308349	0.310764	0.307034	0.310301	0.310187	0.312167	0.309497	0.312433	0.313122	0.314751	0.311501	0.314234	0.314999	0.316529	0.313856	0.316414	0.317506	0.318793	0.316333	0.318762	0.319374	0.320796	0.318514	0.320893	0.321568	0.32292
0.071502	0.116513	0.14353	0.187487	0.204363	0.239493	0.246355	0.274129	0.280357	0.299627	0.299466	0.31454	0.31716	0.327083	0.324706	0.333188	0.333551	0.339071	0.335542	0.341168	0.340761	0.344518	0.34091	0.345156	0.345129	0.347799	0.343521	0.34717	0.347077	0.349253	0.345997	0.349243	0.349884	0.351678	0.348222	0.351228	0.351945	0.353685	0.350745	0.353595	0.354708	0.356068	0.35317	0.355812	0.356398	0.358023	0.355511	0.358103	0.35877	0.360297
0.064373	0.108371	0.136607	0.179304	0.196329	0.230595	0.237962	0.265069	0.271399	0.290307	0.290564	0.305199	0.307535	0.317202	0.315049	0.323261	0.32356	0.328895	0.325304	0.330819	0.330766	0.334404	0.330697	0.33483	0.334779	0.337361	0.333288	0.336796	0.336581	0.338662	0.335616	0.338764	0.33942	0.341109	0.33763	0.340531	0.341128	0.342798	0.339887	0.342673	0.343818	0.345164	0.342466	0.344986	0.345396	0.346913	0.34445	0.346991	0.347674	0.349141
0.061609	0.104515	0.133016	0.174666	0.191354	0.224629	0.231738	0.258222	0.264529	0.282805	0.282769	0.297098	0.299819	0.309143	0.306714	0.314745	0.315286	0.320512	0.317092	0.322492	0.322409	0.325896	0.322195	0.326162	0.326151	0.328707	0.324695	0.328102	0.328144	0.330215	0.327146	0.330255	0.330807	0.332451	0.329098	0.332007	0.332772	0.334383	0.33157	0.334258	0.335327	0.336653	0.333943	0.336477	0.337099	0.338591	0.336106	0.338622	0.339469	0.340828
0.069252	0.114016	0.141272	0.184695	0.201676	0.236517	0.24355	0.271096	0.277332	0.296407	0.29627	0.311237	0.313838	0.323609	0.321191	0.329563	0.329938	0.335401	0.331904	0.337476	0.33712	0.340832	0.337179	0.341333	0.341232	0.343852	0.339673	0.343307	0.343253	0.34543	0.342146	0.345268	0.345864	0.347682	0.344284	0.347244	0.347874	0.349519	0.346567	0.349396	0.350511	0.351861	0.349048	0.351678	0.35226	0.35385	0.35136	0.353941	0.35455	0.356024
0.059217	0.101943	0.130745	0.172009	0.189034	0.222201	0.229402	0.255608	0.261944	0.280195	0.280402	0.294559	0.297031	0.306329	0.304131	0.312143	0.312744	0.317935	0.314382	0.319777	0.319858	0.323296	0.319647	0.323627	0.323563	0.326033	0.322127	0.325601	0.325667	0.327669	0.324492	0.327549	0.328219	0.329919	0.326664	0.329488	0.330112	0.331742	0.328959	0.331664	0.332819	0.334155	0.3316	0.334123	0.334697	0.336169	0.33369	0.336174	0.337033	0.338414
0.058349	0.100739	0.129532	0.170506	0.187685	0.220753	0.228002	0.25401	0.26042	0.278676	0.279009	0.29311	0.295604	0.304859	0.302652	0.310609	0.311164	0.316283	0.312686	0.318048	0.318158	0.32163	0.31804	0.321977	0.321948	0.324447	0.320558	0.323997	0.324056	0.326059	0.322927	0.326001	0.32668	0.328335	0.325081	0.32791	0.328567	0.330202	0.327444	0.330132	0.331273	0.332592	0.330034	0.332555	0.333136	0.334595	0.332166	0.334685	0.33561	0.336971
0.054972	0.096292	0.125273	0.165251	0.182174	0.214255	0.221551	0.247049	0.253405	0.27099	0.271008	0.284807	0.287578	0.296563	0.294343	0.302097	0.302675	0.307683	0.304327	0.309507	0.309546	0.312933	0.309408	0.313267	0.313307	0.315705	0.311722	0.31501	0.315133	0.317107	0.314078	0.317052	0.317655	0.319269	0.316071	0.318843	0.319628	0.321237	0.318548	0.321115	0.322129	0.323342	0.320642	0.32309	0.323776	0.325238	0.322848	0.325252	0.326129	0.327489
0.063242	0.106598	0.134431	0.176518	0.193581	0.227195	0.234284	0.261022	0.267307	0.285745	0.285678	0.300138	0.302779	0.312276	0.309984	0.318108	0.318548	0.323814	0.320355	0.32569	0.325322	0.328919	0.325428	0.329487	0.329437	0.331909	0.327742	0.33124	0.331166	0.33322	0.330098	0.333202	0.333824	0.335515	0.332126	0.334994	0.335733	0.337387	0.334591	0.337352	0.338532	0.339848	0.337106	0.339639	0.34017	0.341692	0.339286	0.34181	0.342536	0.344001
0.103364	0.156557	0.181946	0.233663	0.250041	0.291331	0.297445	0.329957	0.336378	0.359095	0.358482	0.375991	0.378349	0.389729	0.386157	0.395989	0.395908	0.402252	0.397512	0.404014	0.403246	0.407374	0.402562	0.407305	0.406668	0.409557	0.404187	0.408334	0.408161	0.410516	0.406317	0.409982	0.410285	0.412264	0.408122	0.411471	0.411884	0.413862	0.410198	0.41331	0.414446	0.416011	0.412546	0.41544	0.415702	0.417473	0.414276	0.417212	0.417939	0.419565
0.082773	0.131076	0.157498	0.204289	0.220959	0.25845	0.265174	0.294721	0.300882	0.321404	0.320976	0.336892	0.339314	0.349825	0.347009	0.355874	0.355846	0.361606	0.357485	0.363214	0.362342	0.366177	0.362017	0.366307	0.365803	0.368459	0.363637	0.367281	0.366847	0.369061	0.365411	0.368687	0.369095	0.370891	0.367071	0.37014	0.370675	0.372429	0.369168	0.372036	0.372955	0.374293	0.371116	0.373787	0.374144	0.375741	0.372923	0.37555	0.376074	0.377635
0.098924	0.152418	0.178828	0.230102	0.246307	0.287579	0.294388	0.326859	0.333179	0.35586	0.355525	0.372909	0.374952	0.386437	0.383216	0.392999	0.392966	0.399278	0.394523	0.400971	0.400356	0.404503	0.399714	0.404416	0.40372	0.406639	0.401539	0.405601	0.405146	0.40754	0.403469	0.407102	0.40745	0.409452	0.405345	0.408677	0.409027	0.410962	0.407338	0.410475	0.411441	0.412996	0.409708	0.412593	0.412812	0.414525	0.411334	0.414264	0.414984	0.416594
0.101017	0.154975	0.181533	0.233598	0.249903	0.291708	0.298497	0.331373	0.337697	0.360605	0.360158	0.377763	0.379852	0.391528	0.388307	0.398134	0.398096	0.404612	0.39986	0.406321	0.405518	0.40965	0.404791	0.409577	0.408911	0.411899	0.406729	0.410783	0.410264	0.412699	0.408579	0.412261	0.412573	0.414552	0.410362	0.413721	0.414047	0.416014	0.412382	0.415588	0.416554	0.418088	0.414729	0.417682	0.417912	0.419636	0.416444	0.419438	0.420112	0.421699
0.101937	0.155371	0.180648	0.232276	0.248518	0.289907	0.296426	0.328971	0.335158	0.357828	0.357226	0.374802	0.377044	0.388563	0.385312	0.395116	0.394962	0.401364	0.396823	0.403164	0.402138	0.406421	0.401854	0.406587	0.405971	0.408963	0.403743	0.407798	0.407292	0.409763	0.405654	0.409183	0.409497	0.411561	0.407481	0.410843	0.411234	0.413098	0.409438	0.412621	0.413601	0.415117	0.411674	0.414595	0.414847	0.416584	0.413391	0.416256	0.416726	0.4184
0.094705	0.146641	0.172974	0.222919	0.239192	0.279508	0.286299	0.317922	0.324165	0.346196	0.345796	0.362758	0.364906	0.376135	0.373069	0.382575	0.382618	0.388852	0.384279	0.390532	0.389917	0.393972	0.389344	0.393945	0.393306	0.396154	0.391211	0.39519	0.394782	0.397119	0.393143	0.396691	0.39708	0.399032	0.39504	0.39831	0.398647	0.400501	0.396983	0.400112	0.401093	0.402553	0.399296	0.402167	0.402513	0.404209	0.401093	0.403956	0.404631	0.406158
0.100914	0.15405	0.179317	0.230616	0.246709	0.2877	0.294126	0.326448	0.332554	0.354985	0.354434	0.371957	0.374218	0.385611	0.382314	0.392031	0.391813	0.39807	0.393508	0.399845	0.3987	0.402846	0.398295	0.403018	0.402387	0.405279	0.400046	0.404076	0.403522	0.405909	0.401821	0.405377	0.405716	0.407706	0.40358	0.4069	0.407301	0.409177	0.405576	0.408702	0.409642	0.411133	0.407684	0.410572	0.410806	0.412553	0.40951	0.412404	0.412915	0.414536
0.158362	0.227378	0.249502	0.315647	0.330257	0.383457	0.389601	0.431142	0.437355	0.46659	0.465605	0.48788	0.48947	0.504501	0.500352	0.512828	0.512186	0.520543	0.514742	0.522929	0.521364	0.526832	0.520858	0.526902	0.525703	0.529564	0.523176	0.528336	0.52728	0.530538	0.525596	0.5301	0.53017	0.532853	0.527593	0.531876	0.532272	0.534817	0.53028	0.534339	0.535407	0.537471	0.533392	0.537137	0.537312	0.539701	0.535833	0.539568	0.540125	0.542329
0.087159	0.136826	0.163683	0.211802	0.228126	0.26661	0.273258	0.303505	0.309667	0.330817	0.33045	0.346648	0.3488	0.359538	0.3566	0.365721	0.365786	0.371685	0.367187	0.373189	0.372716	0.376595	0.372119	0.376505	0.375935	0.378674	0.373909	0.377699	0.377328	0.379538	0.375665	0.379046	0.37943	0.381275	0.37743	0.380563	0.380935	0.382732	0.379339	0.382281	0.383234	0.384645	0.381526	0.38425	0.384547	0.386166	0.383209	0.385937	0.386652	0.388167
0.072413	0.118478	0.146056	0.19063	0.207313	0.243032	0.25012	0.278322	0.284427	0.303989	0.303899	0.319017	0.321134	0.331124	0.328633	0.337033	0.337078	0.342545	0.338539	0.344069	0.343588	0.34723	0.343084	0.347126	0.346658	0.349187	0.344701	0.348197	0.347744	0.349821	0.346467	0.349571	0.350046	0.351737	0.348018	0.350918	0.351317	0.352905	0.349688	0.352455	0.353437	0.354728	0.351743	0.354222	0.354408	0.35587	0.353177	0.355708	0.356233	0.357636
0.114229	0.145801	0.140327	0.167957	0.16554	0.185498	0.180353	0.195875	0.194764	0.205077	0.201402	0.209607	0.209345	0.214507	0.210892	0.215843	0.215701	0.218733	0.215376	0.218791	0.218448	0.220487	0.217405	0.220145	0.220159	0.221581	0.218488	0.22089	0.221198	0.222391	0.21968	0.22178	0.222311	0.223277	0.220573	0.222607	0.22321	0.224135	0.221837	0.223679	0.224501	0.225224	0.22289	0.224563	0.224994	0.22586	0.223808	0.225465	0.225953	0.226725
0.112351	0.144417	0.140264	0.168412	0.166697	0.187101	0.182404	0.198321	0.197491	0.208058	0.204522	0.212927	0.212762	0.218069	0.214503	0.219579	0.219465	0.222568	0.219207	0.222704	0.222367	0.224446	0.221338	0.224132	0.224158	0.225624	0.222499	0.22494	0.225253	0.226489	0.223767	0.225908	0.226447	0.227439	0.224718	0.226797	0.227408	0.228354	0.226019	0.227887	0.228708	0.229453	0.227104	0.228815	0.22926	0.230149	0.228069	0.229758	0.230258	0.231058
0.108521	0.140796	0.138403	0.166857	0.166113	0.186844	0.182691	0.198834	0.198343	0.20911	0.205815	0.214381	0.214375	0.219777	0.216285	0.221437	0.22138	0.224547	0.221227	0.224771	0.224464	0.226588	0.223487	0.226309	0.226331	0.227815	0.224693	0.227176	0.227496	0.228742	0.226009	0.228186	0.228738	0.229743	0.227007	0.229111	0.229737	0.230707	0.22837	0.230259	0.231078	0.23183	0.229476	0.231218	0.231674	0.232577	0.230488	0.232199	0.232702	0.233512
0.102007	0.133231	0.132181	0.159853	0.159869	0.180043	0.1764	0.192171	0.191979	0.202476	0.199384	0.207729	0.207864	0.213143	0.209815	0.214852	0.214887	0.217972	0.214757	0.21822	0.217976	0.22004	0.217021	0.219784	0.219869	0.221321	0.218278	0.2207	0.221059	0.222267	0.219593	0.221713	0.222281	0.223257	0.220582	0.222643	0.223289	0.224223	0.221937	0.223789	0.224625	0.225359	0.223048	0.224734	0.225194	0.226069	0.224029	0.225704	0.226221	0.227007
0.102856	0.134816	0.134349	0.162684	0.162999	0.183704	0.180221	0.196406	0.196319	0.207101	0.204049	0.212628	0.2128	0.218217	0.214854	0.220024	0.220052	0.223212	0.219959	0.223517	0.223263	0.225383	0.222307	0.225124	0.225178	0.226666	0.22359	0.226082	0.226437	0.227676	0.224946	0.227104	0.22767	0.228681	0.225973	0.228076	0.228711	0.229672	0.227342	0.229235	0.230077	0.230837	0.228487	0.230212	0.230674	0.231573	0.229502	0.231217	0.23174	0.232556
0.103902	0.136486	0.136381	0.165283	0.165793	0.186949	0.183572	0.200103	0.200084	0.211115	0.208083	0.216844	0.217031	0.222578	0.219192	0.224471	0.224497	0.22774	0.224438	0.228048	0.227765	0.229933	0.226822	0.229701	0.229752	0.231276	0.228137	0.230661	0.230995	0.232269	0.229521	0.231734	0.2323	0.23333	0.230567	0.232697	0.233329	0.234324	0.231973	0.2339	0.234738	0.235511	0.233127	0.234892	0.235359	0.236277	0.234169	0.235915	0.23643	0.237259
0.098884	0.130642	0.131415	0.159688	0.160702	0.181433	0.178391	0.194603	0.194778	0.205594	0.202722	0.211318	0.211584	0.217018	0.213732	0.2189	0.218987	0.22217	0.21896	0.222508	0.222269	0.224389	0.221348	0.224166	0.224243	0.225734	0.222657	0.225121	0.225462	0.226707	0.224013	0.226182	0.226755	0.227755	0.225046	0.227136	0.227762	0.228718	0.226401	0.228289	0.229131	0.229883	0.227548	0.229276	0.229733	0.230625	0.228565	0.230277	0.230796	0.231597
0.095355	0.126587	0.127993	0.155861	0.157191	0.177626	0.174827	0.19086	0.191207	0.201901	0.199165	0.207673	0.208005	0.213372	0.210165	0.215274	0.215381	0.218498	0.215336	0.218852	0.218638	0.220719	0.21772	0.220506	0.220596	0.222055	0.219025	0.221467	0.221812	0.22302	0.220354	0.222499	0.22307	0.224048	0.221382	0.223453	0.224081	0.225014	0.222732	0.224601	0.225445	0.226176	0.223867	0.225568	0.226019	0.226899	0.224871	0.226556	0.227071	0.227859
0.096593	0.128282	0.129811	0.158112	0.159538	0.180334	0.177576	0.193865	0.19423	0.205108	0.202369	0.211018	0.211353	0.216821	0.213593	0.218783	0.218896	0.22209	0.218896	0.222451	0.222218	0.224342	0.221312	0.22414	0.224218	0.225704	0.22265	0.22514	0.22549	0.226726	0.224027	0.226201	0.226771	0.227775	0.225086	0.227186	0.227805	0.22876	0.226454	0.228348	0.229187	0.229936	0.2276	0.229323	0.229763	0.230657	0.228606	0.230322	0.230835	0.23163
0.0906	0.121683	0.124795	0.152674	0.154958	0.175487	0.173289	0.189426	0.190148	0.200927	0.198428	0.206999	0.207503	0.212924	0.209827	0.214959	0.215142	0.218296	0.215197	0.218729	0.218561	0.220661	0.2177	0.220498	0.220595	0.222051	0.219045	0.221504	0.221877	0.223093	0.220433	0.222584	0.22318	0.224173	0.221513	0.223585	0.224223	0.225165	0.222892	0.224765	0.225602	0.226332	0.224036	0.225754	0.226225	0.227113	0.225098	0.22679	0.227304	0.22809
0.114561	0.154016	0.15859	0.194122	0.197278	0.223751	0.221829	0.242513	0.243524	0.257491	0.25474	0.26569	0.2661	0.273119	0.269381	0.275898	0.275783	0.279852	0.276062	0.280477	0.279983	0.282683	0.278991	0.282446	0.282279	0.284184	0.280455	0.283447	0.283541	0.285124	0.281832	0.284462	0.284888	0.286154	0.282888	0.285397	0.285898	0.287127	0.284327	0.28661	0.287373	0.28834	0.285522	0.287614	0.287985	0.289102	0.286546	0.288619	0.289079	0.290105
0.117678	0.158006	0.162544	0.198862	0.202061	0.229182	0.227278	0.248445	0.249458	0.263765	0.260969	0.272161	0.272565	0.279771	0.275971	0.282633	0.282495	0.286683	0.282835	0.287348	0.286841	0.289628	0.285864	0.289382	0.289172	0.291121	0.287318	0.290391	0.29048	0.292101	0.288743	0.29143	0.291846	0.293148	0.289827	0.292399	0.292901	0.294157	0.291293	0.293623	0.294376	0.29537	0.292496	0.294634	0.295019	0.296175	0.293581	0.295706	0.296167	0.297219
0.114727	0.15451	0.1595	0.195367	0.198821	0.225619	0.223892	0.244823	0.245938	0.260083	0.257371	0.268433	0.268874	0.275992	0.272261	0.278851	0.27873	0.282849	0.279039	0.283503	0.283015	0.28576	0.282036	0.285515	0.285318	0.287234	0.283471	0.286502	0.28659	0.288179	0.28485	0.287508	0.287934	0.289214	0.285915	0.288447	0.288953	0.290195	0.287373	0.28968	0.290446	0.29143	0.288584	0.290686	0.291044	0.292176	0.2896	0.291691	0.292145	0.293177
0.115884	0.156396	0.161806	0.198356	0.202047	0.229379	0.227763	0.249111	0.250301	0.264731	0.262043	0.273338	0.27382	0.28111	0.277344	0.284049	0.28391	0.288114	0.284263	0.288821	0.288314	0.291109	0.287338	0.290895	0.290702	0.292665	0.288849	0.291939	0.292017	0.293644	0.290277	0.292985	0.293419	0.294739	0.291407	0.293983	0.294473	0.295736	0.292869	0.295221	0.295983	0.296982	0.294091	0.296233	0.296602	0.297761	0.295155	0.297291	0.297751	0.298804
0.118115	0.159251	0.164599	0.201713	0.205383	0.233158	0.231497	0.253161	0.254339	0.269009	0.266304	0.277785	0.278249	0.285649	0.281821	0.288632	0.288479	0.292767	0.288866	0.293474	0.292926	0.295767	0.291931	0.295529	0.295306	0.297301	0.293425	0.296551	0.296613	0.298278	0.294854	0.29758	0.297992	0.299342	0.295969	0.298573	0.299052	0.300341	0.297432	0.299805	0.300558	0.301578	0.298658	0.300833	0.301201	0.302383	0.299736	0.301892	0.302334	0.303402
0.112429	0.152394	0.158495	0.194631	0.19872	0.225788	0.224429	0.245566	0.24692	0.261225	0.258678	0.26989	0.270459	0.277669	0.273962	0.280597	0.280501	0.284675	0.280882	0.285382	0.284878	0.287634	0.28391	0.287434	0.287264	0.289206	0.285436	0.288487	0.288568	0.290174	0.28684	0.289519	0.289957	0.29126	0.287958	0.290502	0.29099	0.29224	0.289403	0.291734	0.292512	0.293501	0.290656	0.292792	0.293163	0.294303	0.291723	0.293837	0.294301	0.295344
0.113041	0.153379	0.159734	0.196245	0.200437	0.227755	0.226441	0.247796	0.24921	0.263677	0.26114	0.272461	0.273034	0.280321	0.276602	0.283312	0.283219	0.287436	0.283615	0.288158	0.287649	0.290436	0.286685	0.290241	0.290057	0.292014	0.288203	0.291279	0.291359	0.292993	0.289638	0.292335	0.292762	0.294076	0.29075	0.293321	0.293817	0.295085	0.292233	0.294583	0.29535	0.29634	0.293457	0.295606	0.295985	0.297145	0.294543	0.296673	0.297132	0.298183
0.114078	0.154752	0.161119	0.197935	0.202198	0.229806	0.228552	0.250123	0.251571	0.266191	0.263642	0.275057	0.275624	0.282997	0.279276	0.28606	0.285971	0.290235	0.286393	0.290981	0.290474	0.293303	0.289526	0.293106	0.292912	0.2949	0.291067	0.29417	0.294241	0.295897	0.292511	0.295222	0.295641	0.296975	0.293636	0.296235	0.296731	0.29801	0.295127	0.297493	0.298258	0.299266	0.296366	0.298536	0.298912	0.300081	0.297461	0.29961	0.300069	0.301133
0.113424	0.154188	0.160917	0.197838	0.202291	0.229993	0.228849	0.250493	0.252015	0.266699	0.264206	0.27567	0.276268	0.283669	0.279954	0.286754	0.28666	0.290936	0.287106	0.291719	0.291207	0.294036	0.29025	0.293844	0.293652	0.295646	0.291816	0.294939	0.295022	0.296683	0.293295	0.296021	0.296443	0.29778	0.294428	0.297029	0.297525	0.298814	0.295929	0.298299	0.29907	0.300087	0.297195	0.299377	0.299753	0.300921	0.298293	0.300455	0.300919	0.301986
0.075974	0.109824	0.122394	0.153526	0.161106	0.184545	0.185556	0.204109	0.206835	0.219352	0.218011	0.227903	0.229179	0.23549	0.232664	0.238536	0.238943	0.242568	0.239415	0.243405	0.243281	0.245679	0.242532	0.245657	0.245748	0.247416	0.244153	0.246869	0.247204	0.248587	0.245727	0.248109	0.248693	0.249809	0.246932	0.249217	0.249858	0.250926	0.248483	0.250566	0.251431	0.252264	0.249771	0.251674	0.252171	0.25316	0.250956	0.252847	0.253397	0.254293
0.076951	0.111244	0.123953	0.155522	0.163194	0.186992	0.188057	0.206894	0.209686	0.222416	0.221078	0.231112	0.232374	0.238781	0.235935	0.241898	0.242306	0.245999	0.242812	0.246842	0.246677	0.24911	0.245926	0.249087	0.249157	0.250848	0.247553	0.250299	0.2506	0.251996	0.249089	0.251492	0.252067	0.253204	0.250293	0.252596	0.25322	0.254304	0.25182	0.253917	0.25476	0.255605	0.253093	0.25502	0.255512	0.256514	0.25427	0.256171	0.256705	0.257613
0.077466	0.112036	0.124907	0.156759	0.164526	0.188531	0.189644	0.208655	0.211476	0.224314	0.222986	0.233112	0.234389	0.240868	0.238005	0.244009	0.2444	0.248125	0.244927	0.249003	0.248835	0.25128	0.248065	0.251254	0.251334	0.253052	0.249737	0.252498	0.252782	0.254193	0.251274	0.253699	0.254266	0.255407	0.25247	0.254789	0.255412	0.256513	0.254027	0.256145	0.256993	0.257846	0.255317	0.257259	0.25775	0.258767	0.256519	0.25844	0.258971	0.259879
0.078251	0.113119	0.126067	0.158192	0.166036	0.190297	0.191455	0.21065	0.213518	0.226501	0.225189	0.235421	0.236703	0.24324	0.240357	0.246429	0.246815	0.250566	0.247311	0.251413	0.251233	0.253709	0.250467	0.253672	0.253732	0.255468	0.252134	0.254918	0.255199	0.256638	0.253696	0.256129	0.256685	0.257844	0.254897	0.257238	0.25786	0.258975	0.256458	0.258579	0.25942	0.260302	0.257776	0.259731	0.260205	0.261229	0.258962	0.260903	0.261433	0.262358
0.065336	0.097706	0.11265	0.142637	0.151485	0.174113	0.175932	0.193924	0.197159	0.209304	0.208354	0.217965	0.219471	0.225568	0.222965	0.228663	0.22921	0.232718	0.229735	0.2336	0.233549	0.235846	0.232816	0.235846	0.236002	0.237601	0.234453	0.237072	0.237453	0.238779	0.23601	0.238315	0.238926	0.239989	0.237186	0.239399	0.240066	0.241092	0.238724	0.240734	0.241599	0.242399	0.239999	0.241851	0.242363	0.243308	0.241175	0.242998	0.243548	0.244409
0.068205	0.101393	0.11622	0.146933	0.155757	0.178974	0.180772	0.199206	0.202428	0.214879	0.213868	0.223701	0.225188	0.231456	0.228791	0.234618	0.235114	0.238703	0.235639	0.239588	0.239497	0.241851	0.238749	0.24184	0.241964	0.243611	0.240397	0.243065	0.243413	0.244776	0.241944	0.244291	0.24489	0.245994	0.243156	0.245411	0.246054	0.247105	0.244681	0.246727	0.24759	0.248419	0.245971	0.247851	0.248348	0.249324	0.247162	0.249031	0.249574	0.25045
0.074158	0.108877	0.123374	0.155498	0.164208	0.188533	0.190226	0.209483	0.212674	0.225724	0.224609	0.234872	0.236304	0.242882	0.240083	0.246164	0.2466	0.250368	0.247179	0.251305	0.251164	0.253645	0.250417	0.253627	0.253692	0.255426	0.252086	0.254869	0.255173	0.256608	0.253671	0.25612	0.256686	0.257837	0.254887	0.257232	0.257853	0.258965	0.256453	0.258583	0.25944	0.260318	0.257784	0.259745	0.260234	0.261262	0.258997	0.260929	0.261459	0.262387
0.067418	0.100557	0.115619	0.146386	0.155335	0.178592	0.180471	0.198941	0.202236	0.214725	0.213748	0.223599	0.225091	0.231373	0.228729	0.234571	0.235088	0.238696	0.235658	0.239623	0.239541	0.241899	0.238805	0.241901	0.242024	0.243674	0.240484	0.243165	0.243509	0.244872	0.242038	0.244384	0.244969	0.246072	0.243239	0.245497	0.246131	0.247181	0.244765	0.24682	0.247685	0.248512	0.246068	0.247952	0.248437	0.24941	0.247248	0.249118	0.249661	0.250539
0.070717	0.104778	0.119678	0.151234	0.160131	0.184042	0.185904	0.204878	0.208177	0.221018	0.21999	0.230099	0.231589	0.238064	0.235357	0.241352	0.241841	0.245549	0.242424	0.246482	0.246359	0.24879	0.245624	0.248789	0.248876	0.250572	0.247303	0.250052	0.250361	0.251759	0.248865	0.251281	0.251874	0.253016	0.250133	0.252451	0.253082	0.254162	0.251682	0.253783	0.254651	0.255519	0.253026	0.25495	0.255435	0.256444	0.254237	0.256159	0.25672	0.257638
0.049188	0.078803	0.096276	0.123994	0.13413	0.155079	0.157738	0.174484	0.178172	0.189434	0.188856	0.197768	0.199401	0.205006	0.202626	0.207841	0.208372	0.211494	0.208571	0.212038	0.211855	0.213804	0.210766	0.213429	0.213407	0.214715	0.2116	0.213907	0.214155	0.215246	0.212569	0.214627	0.215166	0.216073	0.213443	0.215462	0.216116	0.217006	0.214804	0.216636	0.217489	0.218168	0.21593	0.217611	0.218112	0.218948	0.217012	0.218689	0.219273	0.220047
0.053873	0.084602	0.101751	0.130512	0.140566	0.162355	0.164931	0.182283	0.185922	0.197619	0.19696	0.206196	0.207779	0.213589	0.21109	0.216498	0.216987	0.220238	0.217204	0.220788	0.220559	0.2226	0.219458	0.222205	0.222133	0.223508	0.220294	0.222678	0.222889	0.224037	0.221279	0.223405	0.223931	0.224885	0.22218	0.224263	0.224901	0.225834	0.22357	0.225469	0.226323	0.227041	0.224731	0.226466	0.22696	0.227837	0.225832	0.227563	0.228146	0.228964
0.052922	0.083594	0.101064	0.129765	0.139941	0.161649	0.164311	0.181641	0.185329	0.196981	0.19635	0.205579	0.207219	0.213029	0.210563	0.215957	0.21645	0.219686	0.216658	0.220237	0.220023	0.222062	0.218938	0.221686	0.221634	0.223003	0.219791	0.222175	0.222405	0.223554	0.220803	0.222924	0.223453	0.224405	0.221711	0.223798	0.224451	0.225384	0.223116	0.225007	0.225873	0.226606	0.22431	0.226039	0.226533	0.227409	0.225414	0.22715	0.227738	0.228549
0.056841	0.08879	0.106425	0.136305	0.146651	0.169316	0.172028	0.190057	0.193787	0.20595	0.205301	0.214906	0.216533	0.222604	0.220039	0.22565	0.226091	0.229471	0.226329	0.230046	0.229776	0.231906	0.228648	0.231489	0.231389	0.232831	0.229506	0.231975	0.232174	0.233389	0.230535	0.232728	0.233241	0.234246	0.231456	0.233604	0.234244	0.235236	0.232899	0.234854	0.235703	0.236466	0.234085	0.235882	0.236378	0.237291	0.235213	0.237016	0.237615	0.238475
0.049182	0.079271	0.097418	0.125644	0.136194	0.15757	0.160458	0.177527	0.181345	0.19284	0.192349	0.201454	0.203142	0.208862	0.206471	0.21179	0.212334	0.215527	0.212572	0.2161	0.215921	0.217936	0.214879	0.217588	0.217559	0.2189	0.215736	0.218087	0.218334	0.219459	0.216755	0.218848	0.219386	0.220314	0.217648	0.219698	0.220356	0.221272	0.219037	0.220896	0.221751	0.222448	0.220174	0.221883	0.222376	0.22323	0.221269	0.22298	0.223568	0.224355
0.051591	0.082496	0.100813	0.129812	0.140496	0.162507	0.165474	0.183031	0.186909	0.19874	0.198215	0.207552	0.209242	0.215145	0.212727	0.2182	0.218717	0.222006	0.218976	0.222593	0.222384	0.224464	0.221335	0.224109	0.224053	0.225446	0.222229	0.224645	0.224873	0.226042	0.223269	0.225413	0.225944	0.22691	0.224192	0.226292	0.226929	0.22787	0.225586	0.227502	0.228367	0.229105	0.22679	0.228536	0.22902	0.229905	0.227893	0.22965	0.230245	0.231067
0.05505	0.087015	0.105282	0.135217	0.145914	0.168672	0.171631	0.189756	0.19367	0.205916	0.205361	0.215011	0.216698	0.222807	0.220293	0.225938	0.226417	0.229821	0.2267	0.230431	0.230171	0.232318	0.229086	0.231942	0.23184	0.233282	0.229958	0.232436	0.232627	0.23384	0.230993	0.233199	0.233721	0.234734	0.231958	0.23412	0.234757	0.235751	0.233416	0.235382	0.23624	0.237009	0.234638	0.236443	0.236926	0.237847	0.235779	0.237586	0.238179	0.23904
0.05141	0.08256	0.101178	0.130397	0.141229	0.163419	0.166492	0.18421	0.188162	0.200114	0.199647	0.20908	0.210804	0.216778	0.21435	0.219855	0.220372	0.223704	0.220688	0.224345	0.224123	0.226211	0.223062	0.22587	0.225825	0.22724	0.224007	0.226441	0.22666	0.227831	0.225045	0.227217	0.227757	0.228737	0.22601	0.228123	0.228773	0.229736	0.227433	0.229348	0.230199	0.230938	0.228605	0.230364	0.230853	0.231748	0.229725	0.231492	0.232076	0.232898
0.053244	0.084791	0.103263	0.132857	0.143651	0.166149	0.169182	0.187115	0.191064	0.203183	0.202685	0.212237	0.213946	0.21999	0.217521	0.223105	0.223617	0.227002	0.223948	0.227646	0.227395	0.229504	0.226301	0.229141	0.229079	0.230516	0.227247	0.229708	0.229925	0.231126	0.228305	0.230494	0.231012	0.232002	0.229245	0.231387	0.232025	0.232998	0.230677	0.232625	0.233483	0.234237	0.231875	0.233653	0.234136	0.235049	0.232999	0.234781	0.23536	0.236203
0.051759	0.083137	0.102069	0.131502	0.142554	0.164945	0.168119	0.185956	0.189961	0.201999	0.201545	0.211049	0.212789	0.218785	0.216332	0.221887	0.222414	0.225767	0.222706	0.226375	0.226156	0.228268	0.225087	0.227903	0.22783	0.229245	0.225967	0.228413	0.22864	0.229825	0.227008	0.229183	0.229718	0.230707	0.227959	0.230094	0.230753	0.231723	0.229421	0.231362	0.232219	0.232967	0.23062	0.232402	0.232907	0.233805	0.231759	0.233539	0.234137	0.234986
0.115067	0.156335	0.16311	0.20056	0.205063	0.233173	0.232071	0.254051	0.255605	0.270506	0.268014	0.279662	0.280258	0.287766	0.284019	0.290934	0.290845	0.295192	0.291305	0.29597	0.295447	0.298329	0.294498	0.298135	0.297914	0.299932	0.296048	0.299201	0.299247	0.300931	0.297505	0.300271	0.300684	0.302041	0.298637	0.301261	0.301736	0.303045	0.300138	0.302546	0.303312	0.304347	0.301412	0.303607	0.303969	0.305168	0.302515	0.304699	0.305157	0.306246
0.163256	0.232999	0.254324	0.320747	0.335604	0.389017	0.394753	0.436648	0.443044	0.472498	0.471465	0.493932	0.496072	0.511023	0.506431	0.519178	0.518737	0.52712	0.521193	0.529587	0.528288	0.533818	0.527864	0.534023	0.532824	0.536759	0.530386	0.535707	0.535086	0.538302	0.533034	0.53768	0.537957	0.540685	0.535362	0.539723	0.540075	0.542718	0.538288	0.542418	0.543557	0.545708	0.541511	0.545303	0.545574	0.547922	0.543884	0.547796	0.548717	0.550983
0.160781	0.231038	0.253578	0.320713	0.335651	0.389781	0.396232	0.438645	0.445026	0.474812	0.474005	0.496782	0.498509	0.513847	0.509711	0.522443	0.521748	0.530213	0.524215	0.53258	0.531194	0.536872	0.530919	0.537098	0.535891	0.539876	0.533404	0.538651	0.537605	0.540927	0.53589	0.540537	0.540664	0.543338	0.538055	0.542442	0.542705	0.545284	0.540648	0.544846	0.545978	0.548038	0.54383	0.547608	0.547658	0.550051	0.54613	0.54996	0.550513	0.552784
0.160362	0.229241	0.250732	0.316457	0.331258	0.384014	0.389837	0.431269	0.437506	0.466489	0.465397	0.48762	0.489743	0.504433	0.49981	0.512389	0.51197	0.520195	0.514203	0.522433	0.521162	0.52659	0.520608	0.526669	0.525498	0.529364	0.523039	0.528249	0.527557	0.530715	0.525544	0.530115	0.530336	0.533019	0.527798	0.532128	0.53247	0.535022	0.530584	0.534665	0.535817	0.537939	0.533774	0.537499	0.537822	0.540117	0.536063	0.53993	0.540862	0.543088
0.171537	0.244253	0.266	0.335677	0.350416	0.406502	0.412751	0.456736	0.463265	0.494072	0.492973	0.516644	0.518432	0.534277	0.529791	0.543061	0.542421	0.551262	0.545056	0.553781	0.552302	0.558106	0.551929	0.558351	0.557077	0.561185	0.554524	0.560004	0.558988	0.562428	0.557048	0.561932	0.562059	0.564834	0.559423	0.56391	0.564056	0.566794	0.562035	0.56636	0.567337	0.569503	0.565279	0.569234	0.569341	0.571833	0.567695	0.571635	0.572178	0.57452
0.149492	0.215462	0.237588	0.300968	0.316159	0.367121	0.372969	0.412703	0.418848	0.446854	0.445822	0.467264	0.469173	0.483455	0.479432	0.491568	0.49103	0.49894	0.493399	0.501282	0.499771	0.505078	0.499615	0.505477	0.504433	0.508114	0.501724	0.506711	0.505968	0.50907	0.504107	0.508511	0.508753	0.511358	0.506468	0.51056	0.510878	0.513283	0.508975	0.512963	0.514102	0.516018	0.511911	0.515547	0.515862	0.518182	0.514523	0.518118	0.518745	0.520904
0.152282	0.218861	0.240628	0.304552	0.319494	0.370846	0.37675	0.416964	0.423078	0.451248	0.450076	0.471715	0.473692	0.488159	0.484021	0.496131	0.495458	0.503424	0.497795	0.505721	0.50413	0.50946	0.503868	0.509715	0.508649	0.512428	0.506061	0.511064	0.51021	0.51328	0.508262	0.512726	0.512956	0.515555	0.510631	0.514788	0.515169	0.517652	0.513311	0.517261	0.518364	0.520353	0.516346	0.520054	0.520318	0.52262	0.518947	0.522604	0.523293	0.525524
0.149647	0.216007	0.238573	0.302068	0.317046	0.368278	0.374498	0.41465	0.420956	0.449077	0.448199	0.46976	0.471548	0.485846	0.481685	0.493765	0.493302	0.50131	0.4955	0.503414	0.502188	0.507426	0.501634	0.507473	0.506416	0.510157	0.503971	0.508984	0.508197	0.511256	0.506267	0.510769	0.510996	0.513521	0.508608	0.512756	0.513005	0.515495	0.511202	0.515184	0.516333	0.518352	0.514446	0.51807	0.518306	0.520581	0.516828	0.52053	0.521332	0.523424
0.165801	0.236136	0.257212	0.324622	0.339509	0.393803	0.399577	0.441913	0.447984	0.477697	0.476339	0.499108	0.500969	0.516209	0.511754	0.524525	0.523674	0.532076	0.526087	0.534419	0.53264	0.538259	0.53234	0.538488	0.537263	0.541213	0.534445	0.53966	0.538696	0.541998	0.536706	0.541344	0.54141	0.544075	0.538856	0.54324	0.543538	0.546113	0.541531	0.545719	0.546838	0.548888	0.544573	0.548409	0.548588	0.550993	0.54704	0.55085	0.551528	0.553851
0.158448	0.226517	0.247786	0.31316	0.327944	0.380404	0.386189	0.427259	0.433356	0.462175	0.460899	0.483016	0.484916	0.499612	0.495289	0.507667	0.50694	0.515089	0.509332	0.517414	0.51575	0.52121	0.515451	0.521359	0.520111	0.523924	0.517451	0.522601	0.521717	0.524856	0.519679	0.524195	0.524389	0.527036	0.522002	0.526211	0.526472	0.528996	0.524575	0.528608	0.529711	0.531759	0.527585	0.53123	0.531386	0.533773	0.530004	0.533681	0.534218	0.536422
0.157067	0.225098	0.246516	0.311529	0.326347	0.378695	0.384616	0.425636	0.431775	0.460446	0.459096	0.481072	0.482961	0.497651	0.493333	0.50562	0.504832	0.512963	0.507173	0.515135	0.513367	0.518788	0.513047	0.51893	0.517651	0.521414	0.514863	0.519897	0.518945	0.522082	0.516952	0.521442	0.52159	0.524209	0.519223	0.523451	0.523819	0.526352	0.521902	0.525876	0.526901	0.528907	0.524782	0.528505	0.528765	0.531111	0.527355	0.531046	0.531633	0.533836
0.097638	0.14884	0.173427	0.223281	0.239528	0.279708	0.286676	0.318607	0.325606	0.348188	0.348734	0.366515	0.369919	0.381854	0.379851	0.390103	0.391125	0.398068	0.394865	0.401867	0.402027	0.406857	0.403472	0.408838	0.409331	0.412862	0.408678	0.413354	0.413929	0.416982	0.413902	0.418059	0.419409	0.422015	0.418795	0.422742	0.424114	0.426527	0.423756	0.427546	0.429533	0.43161	0.429002	0.432506	0.433702	0.436049	0.433714	0.437164	0.438514	0.440689
0.097069	0.149062	0.17481	0.224829	0.24074	0.281107	0.288272	0.320394	0.327374	0.350018	0.350402	0.368106	0.371461	0.383358	0.381151	0.391465	0.3926	0.399516	0.396009	0.403003	0.403382	0.408129	0.404421	0.409748	0.410159	0.413659	0.409416	0.41403	0.414623	0.417601	0.414399	0.418566	0.419788	0.422322	0.418943	0.422827	0.42413	0.426567	0.423744	0.427421	0.429237	0.431273	0.428622	0.4321	0.433173	0.435413	0.432931	0.436373	0.437827	0.439911
0.092461	0.14302	0.168802	0.217516	0.233539	0.273014	0.280434	0.311903	0.319019	0.341159	0.341619	0.35905	0.362581	0.374238	0.372262	0.3824	0.383665	0.390459	0.387145	0.394044	0.394513	0.399207	0.395664	0.400934	0.401537	0.405069	0.40111	0.405723	0.406365	0.409297	0.406242	0.410387	0.411712	0.414282	0.411164	0.41504	0.416466	0.418959	0.416325	0.420028	0.421954	0.423996	0.421413	0.424901	0.426184	0.428409	0.426031	0.429544	0.431157	0.433268
0.109006	0.163456	0.187577	0.240434	0.256684	0.299428	0.306441	0.340297	0.347345	0.371301	0.37164	0.390385	0.393839	0.40657	0.404444	0.415322	0.416309	0.423698	0.420255	0.427682	0.427787	0.432909	0.429353	0.435077	0.435591	0.439373	0.435011	0.439984	0.440557	0.443782	0.440515	0.444962	0.446321	0.449036	0.445645	0.449823	0.451233	0.453879	0.450985	0.454977	0.457019	0.459229	0.45649	0.460191	0.461414	0.463937	0.461531	0.4652	0.466589	0.468919
0.098894	0.150949	0.176274	0.226769	0.242816	0.283564	0.290668	0.323031	0.330001	0.352876	0.353501	0.371381	0.374544	0.386583	0.384515	0.394914	0.396017	0.402973	0.399325	0.406426	0.406918	0.411739	0.40805	0.413396	0.413776	0.41735	0.41328	0.418012	0.418608	0.421618	0.418387	0.422605	0.423926	0.426543	0.423337	0.427312	0.428608	0.431117	0.428317	0.432099	0.434071	0.436193	0.433665	0.437196	0.438356	0.440687	0.43829	0.441849	0.443403	0.445517
0.116214	0.172514	0.195941	0.2504	0.26614	0.309966	0.316588	0.3513	0.358107	0.382572	0.382724	0.401938	0.405081	0.417962	0.415386	0.426368	0.42703	0.434456	0.430566	0.43795	0.437705	0.442884	0.438958	0.444574	0.444809	0.448579	0.443853	0.44874	0.448988	0.452169	0.448608	0.453031	0.454259	0.456945	0.453241	0.457341	0.458515	0.461088	0.457997	0.461975	0.463883	0.466037	0.463042	0.46668	0.467671	0.470086	0.467457	0.471132	0.472494	0.474775
0.094142	0.144226	0.168643	0.217271	0.233444	0.272786	0.279675	0.310729	0.317406	0.339353	0.339644	0.356872	0.360113	0.371689	0.369577	0.379491	0.380403	0.38704	0.383678	0.390447	0.3905	0.395075	0.391566	0.396714	0.3971	0.400432	0.396211	0.400698	0.40115	0.404042	0.400924	0.404903	0.406137	0.408601	0.40537	0.409141	0.410462	0.412849	0.410156	0.413752	0.415621	0.417601	0.415059	0.418477	0.419596	0.421814	0.419501	0.422811	0.424153	0.426316
0.101536	0.154335	0.179005	0.229976	0.246302	0.287509	0.294707	0.32758	0.334706	0.35782	0.358206	0.376351	0.379826	0.392092	0.390015	0.400527	0.401538	0.408682	0.405288	0.412371	0.412472	0.417478	0.414029	0.419479	0.419858	0.423462	0.419128	0.42387	0.424376	0.427469	0.424336	0.428648	0.43006	0.432715	0.429445	0.433463	0.434815	0.43734	0.434584	0.43846	0.440455	0.442591	0.440008	0.443668	0.444927	0.447326	0.444969	0.448507	0.449879	0.452128
0.095484	0.146252	0.171304	0.220917	0.237274	0.277046	0.283956	0.315617	0.32262	0.345024	0.345616	0.363243	0.366656	0.378498	0.376512	0.386725	0.387769	0.394631	0.391379	0.398296	0.398462	0.403316	0.399952	0.405183	0.405672	0.409218	0.405071	0.409694	0.410312	0.413385	0.410357	0.414466	0.415801	0.418409	0.415241	0.419129	0.420516	0.422955	0.420273	0.424077	0.426113	0.428151	0.425475	0.428938	0.43017	0.432545	0.430307	0.433737	0.435177	0.437388
0.08837	0.137363	0.162532	0.21002	0.226573	0.265061	0.272165	0.302636	0.309512	0.331037	0.331566	0.348529	0.352071	0.363577	0.361818	0.371649	0.372772	0.379429	0.376371	0.383059	0.383363	0.388038	0.384799	0.38989	0.390495	0.393978	0.390115	0.394651	0.395296	0.398193	0.395316	0.399383	0.400797	0.403294	0.400292	0.404145	0.405627	0.407995	0.405451	0.40916	0.411265	0.413331	0.41096	0.414391	0.415709	0.41803	0.415918	0.419281	0.420677	0.42282
0.163975	0.233851	0.255188	0.321648	0.33554	0.389237	0.395166	0.437116	0.44339	0.472876	0.471623	0.494215	0.496226	0.511345	0.506864	0.519578	0.519063	0.527463	0.521553	0.529942	0.528628	0.534258	0.528343	0.534437	0.533275	0.537258	0.530808	0.536113	0.535345	0.538638	0.533433	0.538136	0.538441	0.541246	0.536208	0.540595	0.540982	0.543643	0.539163	0.543302	0.544495	0.546655	0.542465	0.546305	0.54661	0.549059	0.545218	0.54907	0.549854	0.552168
0.069772	0.106273	0.124917	0.159071	0.170207	0.196337	0.199533	0.22027	0.224391	0.238482	0.237835	0.248845	0.250509	0.257559	0.254726	0.261187	0.261594	0.265599	0.262234	0.266566	0.266299	0.268893	0.265406	0.268736	0.26864	0.270423	0.266796	0.269661	0.269807	0.271278	0.268101	0.270615	0.271082	0.272283	0.269155	0.271584	0.27216	0.273331	0.270673	0.27288	0.273678	0.274583	0.271884	0.273917	0.274364	0.275428	0.273021	0.275049	0.275611	0.276617
0.065374	0.100839	0.119825	0.153048	0.164335	0.189751	0.193029	0.2132	0.217351	0.231053	0.230486	0.241212	0.242923	0.249776	0.247041	0.253331	0.25379	0.257685	0.254413	0.258627	0.258401	0.260919	0.257525	0.260772	0.260714	0.26244	0.258905	0.261697	0.261872	0.263298	0.260209	0.262666	0.263149	0.264304	0.261242	0.263612	0.264201	0.265336	0.262757	0.264921	0.265737	0.266614	0.263984	0.265963	0.266405	0.267429	0.265086	0.267068	0.267632	0.268602
0.076366	0.114635	0.132954	0.168704	0.179711	0.2071	0.210178	0.231858	0.235938	0.250689	0.249932	0.261453	0.263078	0.270475	0.267492	0.27424	0.274565	0.278765	0.275232	0.279733	0.279372	0.282095	0.278447	0.281908	0.281735	0.283607	0.279823	0.282795	0.282867	0.284417	0.281117	0.283743	0.284187	0.285453	0.282213	0.284743	0.285304	0.28654	0.283785	0.286095	0.286904	0.287874	0.28509	0.28721	0.287646	0.288769	0.286265	0.288384	0.288951	0.290029
0.07033	0.107178	0.125921	0.160401	0.17158	0.197993	0.201209	0.222145	0.226297	0.240537	0.239897	0.251036	0.252717	0.259846	0.256997	0.263517	0.263905	0.267946	0.264554	0.268925	0.268634	0.271249	0.267742	0.2711	0.270986	0.272783	0.269126	0.272003	0.272113	0.273605	0.270425	0.272969	0.273442	0.274661	0.271523	0.27397	0.274538	0.275724	0.273067	0.275312	0.276129	0.277047	0.274341	0.276389	0.276825	0.277908	0.275518	0.277577	0.278149	0.279167
0.070382	0.107394	0.126259	0.160881	0.172151	0.198706	0.201969	0.223004	0.227192	0.241507	0.240865	0.252035	0.253705	0.260883	0.258031	0.264573	0.26496	0.26903	0.265631	0.27001	0.269702	0.272331	0.26881	0.272176	0.272045	0.273846	0.270181	0.273072	0.273173	0.274665	0.271478	0.274039	0.274515	0.275736	0.272592	0.275052	0.275632	0.276835	0.274173	0.276421	0.277245	0.278176	0.275473	0.277534	0.277977	0.279064	0.276677	0.278759	0.279353	0.280384
0.072676	0.11021	0.128844	0.163918	0.175079	0.201985	0.205176	0.226478	0.230637	0.24515	0.24448	0.255799	0.257435	0.264694	0.261803	0.268453	0.268832	0.27296	0.269515	0.273951	0.273636	0.276313	0.272746	0.276152	0.276009	0.277848	0.274151	0.277079	0.277174	0.2787	0.275479	0.278071	0.278538	0.279781	0.276602	0.279091	0.279666	0.280893	0.278213	0.280489	0.281306	0.28225	0.279516	0.281607	0.282047	0.283153	0.280718	0.282808	0.283386	0.284439
0.071696	0.108902	0.127612	0.162491	0.173679	0.200373	0.203574	0.224743	0.2289	0.243292	0.242633	0.253888	0.255568	0.262794	0.259916	0.266496	0.266864	0.270963	0.267546	0.271959	0.271643	0.274283	0.270722	0.274106	0.273971	0.275791	0.272119	0.275036	0.275136	0.276641	0.273425	0.275992	0.27646	0.277697	0.274542	0.277017	0.277594	0.278805	0.276133	0.278393	0.279218	0.280162	0.277441	0.279507	0.279935	0.281027	0.278619	0.280711	0.281289	0.282319
0.071646	0.109025	0.127857	0.162839	0.174097	0.200916	0.204158	0.225406	0.229589	0.244056	0.243416	0.254713	0.256385	0.26364	0.260767	0.267383	0.267756	0.27187	0.268445	0.272874	0.272563	0.275224	0.271669	0.275067	0.274935	0.276766	0.273078	0.276003	0.276101	0.277617	0.274401	0.276979	0.277434	0.278675	0.275519	0.278005	0.278575	0.279786	0.27711	0.279385	0.280201	0.281133	0.278393	0.280466	0.280899	0.282004	0.279582	0.281665	0.282243	0.283286
0.071054	0.108353	0.127286	0.162187	0.173507	0.200288	0.203596	0.224826	0.229026	0.24346	0.242825	0.254099	0.255776	0.263024	0.260168	0.266774	0.267157	0.271268	0.267858	0.272281	0.271978	0.274637	0.271088	0.27448	0.274345	0.276167	0.272492	0.275421	0.275528	0.277033	0.273821	0.2764	0.276862	0.2781	0.274951	0.277435	0.278001	0.279201	0.276516	0.278781	0.279611	0.280558	0.277835	0.2799	0.280333	0.281437	0.279021	0.281102	0.281675	0.282708
0.019159	0.065126	0.119443	0.166762	0.202852	0.243402	0.265341	0.298694	0.316004	0.340304	0.348857	0.367949	0.375495	0.388735	0.389553	0.401053	0.404129	0.412	0.410634	0.418561	0.419363	0.424889	0.422485	0.428518	0.428992	0.433241	0.430135	0.435483	0.436467	0.440098	0.437465	0.442122	0.443333	0.446507	0.443863	0.448391	0.450147	0.452991	0.450272	0.454675	0.456652	0.459222	0.456822	0.460818	0.462487	0.465166	0.463156	0.467241	0.469184	0.47171
0.020726	0.068143	0.123922	0.171741	0.207422	0.248834	0.270532	0.304468	0.321961	0.34662	0.355489	0.374719	0.382121	0.395434	0.395577	0.407231	0.410262	0.41803	0.416359	0.42424	0.424833	0.43026	0.427671	0.433658	0.4337	0.437907	0.434791	0.439984	0.44043	0.444008	0.441138	0.445755	0.44687	0.44982	0.446722	0.451182	0.452728	0.455519	0.452438	0.456704	0.45858	0.461057	0.458439	0.462237	0.463581	0.466136	0.463654	0.467638	0.469542	0.471954
0.016792	0.061994	0.116083	0.16275	0.198973	0.238848	0.260881	0.293702	0.310445	0.334141	0.342263	0.360959	0.368424	0.38144	0.382337	0.393452	0.396178	0.403876	0.402212	0.409824	0.410455	0.415828	0.4132	0.418959	0.419337	0.423431	0.419992	0.425212	0.426362	0.42971	0.426587	0.431155	0.432299	0.43526	0.432543	0.436922	0.438847	0.441519	0.438499	0.442701	0.444484	0.446893	0.444577	0.4484	0.449721	0.452332	0.450392	0.454243	0.455959	0.458427
0.018162	0.064898	0.120871	0.168225	0.203876	0.244675	0.26633	0.300053	0.31762	0.341974	0.350835	0.369861	0.377251	0.39044	0.39065	0.402199	0.405292	0.412995	0.411401	0.419215	0.419859	0.425226	0.422601	0.428496	0.428597	0.432763	0.429628	0.43473	0.435237	0.43885	0.436097	0.440656	0.441792	0.444761	0.441777	0.446254	0.44792	0.450744	0.447811	0.452085	0.45408	0.456607	0.454257	0.458145	0.45958	0.462135	0.459883	0.463993	0.466029	0.468434
0.01791	0.064026	0.118509	0.165541	0.201609	0.242009	0.263897	0.297151	0.314337	0.338446	0.347062	0.365967	0.373	0.386103	0.386728	0.39809	0.401145	0.408851	0.407169	0.414934	0.415647	0.420988	0.41836	0.424187	0.42449	0.428561	0.425297	0.43052	0.431078	0.434503	0.431673	0.436236	0.437205	0.44024	0.43765	0.442024	0.443591	0.446401	0.443556	0.447837	0.449536	0.451981	0.449762	0.45371	0.455214	0.457705	0.455396	0.459412	0.461451	0.463821
0.014735	0.060375	0.116056	0.162255	0.197647	0.237584	0.259086	0.292062	0.309461	0.333324	0.34218	0.360834	0.368273	0.381266	0.381733	0.393179	0.396399	0.403976	0.402576	0.410367	0.411242	0.416583	0.414181	0.420041	0.420265	0.424398	0.421505	0.426629	0.427314	0.430939	0.428423	0.433022	0.434323	0.437289	0.434462	0.438918	0.440643	0.44347	0.440723	0.445011	0.447085	0.449618	0.447362	0.451195	0.4527	0.455287	0.453139	0.457199	0.459328	0.461798
0.01894	0.064653	0.119052	0.16614	0.201799	0.241965	0.264297	0.297292	0.314338	0.338254	0.346225	0.365211	0.372721	0.385834	0.386724	0.397921	0.400609	0.408396	0.406754	0.41447	0.415387	0.420821	0.418135	0.424088	0.424587	0.428634	0.425309	0.430519	0.431483	0.434945	0.431846	0.436543	0.437867	0.44083	0.437976	0.442403	0.444055	0.446914	0.444289	0.448528	0.450534	0.452984	0.450619	0.454547	0.455901	0.458566	0.456597	0.460508	0.462278	0.464827
0.027003	0.075795	0.131008	0.181021	0.217906	0.260725	0.282885	0.317862	0.335433	0.360941	0.369651	0.389563	0.396722	0.410527	0.410908	0.42272	0.425494	0.433575	0.431576	0.439594	0.440076	0.44567	0.442729	0.448796	0.448811	0.453084	0.449481	0.454798	0.455201	0.458762	0.455587	0.460313	0.461113	0.464112	0.4611	0.465638	0.467102	0.469947	0.466686	0.471028	0.472628	0.475064	0.472266	0.476243	0.477647	0.480191	0.477628	0.481733	0.483595	0.485964
0.029963	0.079303	0.134191	0.184792	0.221685	0.265041	0.287545	0.323128	0.340907	0.366743	0.375488	0.395651	0.40281	0.416808	0.417245	0.429365	0.432321	0.440501	0.438534	0.446846	0.447436	0.45307	0.450105	0.45632	0.456479	0.460804	0.457155	0.462651	0.463099	0.466755	0.463613	0.468447	0.469367	0.472535	0.469564	0.474148	0.475634	0.47858	0.475382	0.479881	0.481535	0.484078	0.481469	0.48558	0.48698	0.489557	0.48693	0.491128	0.493133	0.495617
0.038	0.089569	0.144559	0.19751	0.235001	0.280171	0.303073	0.340026	0.357915	0.384736	0.393274	0.41425	0.421822	0.43632	0.43659	0.449101	0.451787	0.460221	0.457668	0.466129	0.466488	0.47237	0.46904	0.475409	0.47522	0.479611	0.475527	0.481201	0.481956	0.485632	0.481963	0.486851	0.487591	0.490879	0.487521	0.49216	0.493693	0.496573	0.493054	0.497617	0.499216	0.5017	0.498679	0.50288	0.504072	0.506746	0.504231	0.508462	0.510169	0.512659
0.070759	0.10757	0.126198	0.160663	0.171799	0.198179	0.201356	0.222269	0.2264	0.240628	0.23996	0.251065	0.25274	0.259871	0.257011	0.263516	0.263902	0.267951	0.264559	0.268914	0.268614	0.271226	0.267704	0.271056	0.270939	0.272732	0.269076	0.271955	0.272077	0.273564	0.270376	0.272921	0.273383	0.27459	0.271451	0.273904	0.274464	0.275642	0.272985	0.275226	0.276041	0.276965	0.274253	0.276294	0.276725	0.277802	0.275389	0.277439	0.278013	0.279045
0.057417	0.098585	0.126055	0.165849	0.182582	0.214465	0.221394	0.246732	0.252919	0.270359	0.270564	0.28424	0.286889	0.295799	0.29344	0.301225	0.302005	0.306939	0.303458	0.308639	0.308712	0.312069	0.308553	0.312435	0.312584	0.314975	0.311088	0.314407	0.314506	0.316485	0.313566	0.31653	0.317236	0.318838	0.315442	0.318264	0.319171	0.320692	0.317934	0.320542	0.321666	0.322931	0.320299	0.322742	0.323449	0.324852	0.322449	0.324904	0.325707	0.32707
0.0679375	0.112442	0.140068	0.183395	0.200346	0.235044	0.242158	0.269599	0.275878	0.294967	0.295015	0.30987	0.312348	0.322142	0.319878	0.328225	0.328556	0.333983	0.330423	0.335994	0.335763	0.339461	0.335804	0.339993	0.339954	0.34258	0.338404	0.341983	0.341829	0.343958	0.340807	0.344004	0.344652	0.346394	0.342926	0.34588	0.346537	0.348241	0.345316	0.348134	0.349263	0.350616	0.347818	0.350399	0.350897	0.352468	0.349981	0.352547	0.353222	0.354719
0.0654305	0.109266	0.137144	0.17968	0.196515	0.230573	0.237644	0.264659	0.270931	0.289606	0.289519	0.304167	0.306829	0.316376	0.313952	0.322154	0.322612	0.327956	0.324498	0.329984	0.329765	0.333364	0.329687	0.333747	0.333692	0.33628	0.332184	0.335704	0.335699	0.337823	0.334646	0.337762	0.338336	0.340066	0.336691	0.339626	0.340323	0.341951	0.339068	0.341827	0.342919	0.344257	0.341496	0.344078	0.34468	0.34622	0.343733	0.346282	0.347009	0.348426
0.058783	0.101341	0.130138	0.171258	0.18836	0.221477	0.228702	0.254809	0.261182	0.279436	0.279705	0.293834	0.296318	0.305594	0.303391	0.311376	0.311954	0.317109	0.313534	0.318912	0.319008	0.322463	0.318844	0.322802	0.322755	0.32524	0.321342	0.324799	0.324862	0.326864	0.323709	0.326775	0.32745	0.329127	0.325873	0.328699	0.32934	0.330972	0.328202	0.330898	0.332046	0.333373	0.330817	0.333339	0.333917	0.335382	0.332928	0.335429	0.336322	0.337693
0.059107	0.101445	0.129852	0.170884	0.187878	0.220725	0.227917	0.254035	0.260356	0.278367	0.278343	0.292473	0.295179	0.30442	0.302164	0.310103	0.310612	0.315748	0.312341	0.317599	0.317434	0.320926	0.317418	0.321377	0.321372	0.323807	0.319732	0.323125	0.323149	0.325164	0.322088	0.325127	0.32574	0.327392	0.324098	0.326919	0.327681	0.329312	0.32657	0.329233	0.33033	0.331595	0.328874	0.331365	0.331973	0.333465	0.331067	0.333531	0.334333	0.335745
0.0930685	0.143817	0.169722	0.218976	0.2355	0.274891	0.281309	0.312339	0.31863	0.340249	0.339729	0.356442	0.358831	0.369777	0.366583	0.375931	0.375877	0.381929	0.377498	0.383614	0.382794	0.386775	0.382289	0.386806	0.386235	0.389008	0.383912	0.387807	0.387504	0.389788	0.385864	0.389335	0.38969	0.391578	0.387597	0.390806	0.39128	0.393146	0.389683	0.392673	0.393701	0.395152	0.391831	0.394613	0.394923	0.396607	0.393599	0.396381	0.397007	0.3986
0.0999705	0.153697	0.18018	0.23185	0.248105	0.289643	0.296442	0.329116	0.335438	0.358233	0.357841	0.375336	0.377402	0.388983	0.385761	0.395566	0.395531	0.401945	0.397192	0.403646	0.402937	0.407077	0.402253	0.406996	0.406316	0.409269	0.404134	0.408192	0.407705	0.410119	0.406024	0.409682	0.410011	0.412002	0.407853	0.411199	0.411537	0.413488	0.40986	0.413031	0.413998	0.415542	0.412219	0.415137	0.415362	0.41708	0.413889	0.416851	0.417548	0.419146
0.098321	0.151006	0.176811	0.227598	0.243855	0.284708	0.291363	0.323446	0.329661	0.352012	0.351511	0.36878	0.370975	0.382349	0.37919	0.388846	0.38879	0.395108	0.390551	0.396848	0.396027	0.400196	0.395599	0.400266	0.399639	0.402559	0.397477	0.401494	0.401037	0.403441	0.399398	0.402937	0.403288	0.405297	0.401261	0.404577	0.40494	0.406799	0.403211	0.406367	0.407347	0.408835	0.405485	0.408381	0.40868	0.410396	0.407242	0.410106	0.410679	0.412279
0.129638	0.190714	0.21441	0.273131	0.288483	0.335579	0.341863	0.378795	0.384954	0.410787	0.410019	0.429918	0.431844	0.445056	0.441333	0.452429	0.451999	0.459306	0.454125	0.461387	0.460032	0.464839	0.459577	0.46496	0.464045	0.467422	0.461611	0.466206	0.465401	0.468224	0.463708	0.467739	0.467943	0.47028	0.465587	0.469388	0.469786	0.471997	0.467928	0.471521	0.472525	0.474302	0.470538	0.473854	0.474059	0.476127	0.472672	0.475986	0.47652	0.478432
0.079786	0.127652	0.154869	0.201216	0.21772	0.254821	0.261689	0.290914	0.297047	0.317403	0.317175	0.332832	0.334967	0.345331	0.342616	0.351377	0.351432	0.357115	0.352863	0.358629	0.358152	0.361912	0.357602	0.361815	0.361297	0.363931	0.359305	0.362948	0.362536	0.364679	0.361066	0.364309	0.364738	0.366506	0.362724	0.365741	0.366126	0.367819	0.364513	0.367368	0.368336	0.369687	0.366634	0.369236	0.369478	0.371018	0.368193	0.370822	0.371443	0.372901
0.11329	0.145109	0.140296	0.168185	0.166119	0.1863	0.181378	0.197098	0.196128	0.206568	0.202962	0.211267	0.211054	0.216288	0.212697	0.217711	0.217583	0.22065	0.217292	0.220748	0.220408	0.222467	0.219371	0.222139	0.222158	0.223602	0.220494	0.222915	0.223226	0.22444	0.221723	0.223844	0.224379	0.225358	0.222645	0.224702	0.225309	0.226245	0.223928	0.225783	0.226604	0.227338	0.224997	0.226689	0.227127	0.228004	0.225938	0.227611	0.228105	0.228892
0.105264	0.137014	0.135292	0.163355	0.162991	0.183444	0.179545	0.195503	0.195161	0.205793	0.202599	0.211055	0.21112	0.21646	0.21305	0.218144	0.218133	0.221259	0.217992	0.221496	0.22122	0.223314	0.220254	0.223047	0.2231	0.224568	0.221486	0.223938	0.224278	0.225504	0.222801	0.224949	0.22551	0.2265	0.223795	0.225877	0.226513	0.227465	0.225154	0.227024	0.227851	0.228595	0.226262	0.227976	0.228434	0.229323	0.227259	0.228951	0.229461	0.23026
0.103379	0.135651	0.135365	0.163984	0.164396	0.185327	0.181897	0.198255	0.198202	0.209108	0.206066	0.214736	0.214915	0.220397	0.217023	0.222247	0.222274	0.225476	0.222198	0.225782	0.225514	0.227658	0.224565	0.227412	0.227465	0.228971	0.225863	0.228372	0.228716	0.229972	0.227234	0.229419	0.229985	0.231006	0.22827	0.230386	0.23102	0.231998	0.229658	0.231567	0.232407	0.233174	0.230807	0.232552	0.233017	0.233925	0.231835	0.233566	0.234085	0.234907
0.0971195	0.128615	0.129704	0.157774	0.158946	0.17953	0.176609	0.192732	0.192993	0.203747	0.200943	0.209496	0.209794	0.215195	0.211948	0.217087	0.217184	0.220334	0.217148	0.22068	0.220453	0.222554	0.219534	0.222336	0.222419	0.223894	0.220841	0.223294	0.223637	0.224863	0.222183	0.22434	0.224913	0.225902	0.223214	0.225295	0.225921	0.226866	0.224567	0.226445	0.227288	0.228029	0.225708	0.227422	0.227876	0.228762	0.226718	0.228417	0.228934	0.229728
0.0935965	0.124982	0.127303	0.155393	0.157248	0.17791	0.175432	0.191646	0.192189	0.203018	0.200398	0.209008	0.209428	0.214873	0.21171	0.216871	0.217019	0.220193	0.217047	0.22059	0.22039	0.222502	0.219506	0.222319	0.222407	0.223878	0.220847	0.223322	0.223683	0.22491	0.22223	0.224392	0.224975	0.225974	0.223299	0.225386	0.226014	0.226963	0.224673	0.226556	0.227394	0.228134	0.225818	0.227539	0.227994	0.228885	0.226852	0.228556	0.22907	0.22986
0.11612	0.156011	0.160567	0.196492	0.199669	0.226467	0.224554	0.245479	0.246491	0.260628	0.257854	0.268925	0.269332	0.276445	0.272676	0.279265	0.279139	0.283268	0.279448	0.283913	0.283412	0.286156	0.282427	0.285914	0.285725	0.287652	0.283887	0.286919	0.287011	0.288612	0.285288	0.287946	0.288367	0.289651	0.286357	0.288898	0.2894	0.290642	0.28781	0.290116	0.290875	0.291855	0.289009	0.291124	0.291502	0.292639	0.290064	0.292162	0.292623	0.293662
0.115306	0.155453	0.160653	0.196862	0.200434	0.227499	0.225828	0.246967	0.248119	0.262407	0.259707	0.270886	0.271347	0.278551	0.274802	0.28145	0.28132	0.285481	0.281651	0.286162	0.285664	0.288435	0.284687	0.288205	0.28801	0.289949	0.28616	0.28922	0.289304	0.290911	0.287563	0.290246	0.290677	0.291976	0.288661	0.291215	0.291713	0.292965	0.290121	0.292451	0.293214	0.294206	0.291338	0.293459	0.293823	0.294968	0.292378	0.294491	0.294948	0.295991
0.115272	0.155823	0.161547	0.198172	0.202051	0.229473	0.227963	0.249364	0.25063	0.265117	0.262491	0.273838	0.274354	0.281659	0.277891	0.284614	0.28449	0.288721	0.284874	0.289428	0.288902	0.291701	0.287921	0.291482	0.291285	0.293254	0.289431	0.292519	0.29259	0.294226	0.290847	0.29355	0.293975	0.295301	0.291963	0.294538	0.295021	0.296291	0.293417	0.29577	0.296535	0.29754	0.294657	0.296813	0.297182	0.298343	0.295729	0.297864	0.298318	0.299373
0.11356	0.154065	0.160426	0.19709	0.201317	0.22878	0.227496	0.24896	0.25039	0.264934	0.262391	0.273759	0.274329	0.281659	0.277939	0.284686	0.284595	0.288836	0.285004	0.28957	0.289061	0.29187	0.288106	0.291674	0.291485	0.293457	0.289635	0.292724	0.2928	0.294445	0.291075	0.293778	0.294202	0.295525	0.292193	0.294778	0.295274	0.296547	0.29368	0.296038	0.296804	0.297803	0.294911	0.297071	0.297449	0.298613	0.296002	0.298142	0.2986	0.299658
0.094699	0.132006	0.141655	0.175682	0.181698	0.207269	0.207203	0.227301	0.229425	0.243026	0.241109	0.251787	0.252723	0.25958	0.256309	0.262645	0.262802	0.266752	0.263261	0.267562	0.267244	0.269858	0.266391	0.269751	0.2697	0.271531	0.267985	0.270904	0.271113	0.272635	0.269511	0.272065	0.272568	0.273794	0.27068	0.273123	0.273691	0.27487	0.272206	0.274432	0.275251	0.276176	0.273483	0.275525	0.275962	0.277041	0.274624	0.276651	0.277158	0.278139
0.0772085	0.11164	0.12443	0.156141	0.16386	0.187761	0.188851	0.207775	0.210581	0.223365	0.222032	0.232112	0.233381	0.239824	0.23697	0.242953	0.243353	0.247062	0.24387	0.247922	0.247756	0.250195	0.246996	0.25017	0.250246	0.25195	0.248645	0.251398	0.251691	0.253095	0.250182	0.252595	0.253166	0.254305	0.251382	0.253692	0.254316	0.255408	0.252923	0.255031	0.255877	0.256726	0.254205	0.25614	0.256631	0.257641	0.255394	0.257305	0.257838	0.258746
0.0717935	0.105412	0.119359	0.150415	0.15876	0.182205	0.183694	0.202287	0.205339	0.217902	0.216772	0.226693	0.228087	0.234404	0.231661	0.237546	0.238013	0.241642	0.238523	0.242507	0.242391	0.244778	0.241642	0.244759	0.244867	0.246534	0.243293	0.245995	0.246326	0.247708	0.244853	0.247222	0.247806	0.248917	0.246041	0.248318	0.248963	0.250034	0.247591	0.249657	0.250509	0.25135	0.248887	0.250791	0.251284	0.252269	0.250069	0.25195	0.252491	0.253383
0.0711815	0.105135	0.119797	0.151216	0.159982	0.183754	0.185499	0.204344	0.207551	0.220301	0.219239	0.229287	0.230746	0.237169	0.234437	0.240391	0.240857	0.244535	0.241409	0.245447	0.245331	0.247748	0.244583	0.247733	0.247828	0.249518	0.246242	0.248967	0.249293	0.250692	0.247807	0.250206	0.250788	0.251915	0.249022	0.251321	0.251953	0.253035	0.250567	0.252655	0.253515	0.254368	0.251877	0.253798	0.254291	0.255293	0.25308	0.25498	0.255516	0.256418
0.0690675	0.102667	0.117649	0.14881	0.157733	0.181317	0.183188	0.20191	0.205207	0.217871	0.216869	0.226849	0.22834	0.234718	0.232043	0.237961	0.238464	0.242122	0.239041	0.243053	0.24295	0.245345	0.242214	0.245345	0.24545	0.247123	0.243893	0.246609	0.246935	0.248316	0.245451	0.247832	0.248421	0.249544	0.246686	0.248974	0.249606	0.250671	0.248224	0.250302	0.251168	0.252016	0.249547	0.251451	0.251936	0.252927	0.250742	0.252638	0.25319	0.254088
0.0515305	0.0817025	0.0990135	0.127253	0.137348	0.158717	0.161334	0.178384	0.182047	0.193526	0.192908	0.201982	0.20359	0.209297	0.206858	0.21217	0.21268	0.215866	0.212888	0.216413	0.216207	0.218202	0.215112	0.217817	0.21777	0.219112	0.215947	0.218293	0.218522	0.219641	0.216924	0.219016	0.219548	0.220479	0.217811	0.219862	0.220508	0.22142	0.219187	0.221052	0.221906	0.222604	0.22033	0.222038	0.222536	0.223392	0.221422	0.223126	0.22371	0.224505
0.0548815	0.086192	0.103745	0.133035	0.143296	0.165482	0.168169	0.185849	0.189558	0.201465	0.200825	0.210242	0.211876	0.217816	0.215301	0.220803	0.22127	0.224579	0.221494	0.225141	0.2249	0.226984	0.223793	0.226587	0.226512	0.227917	0.224648	0.227075	0.227289	0.228471	0.225669	0.227826	0.228347	0.229326	0.226583	0.228701	0.229348	0.23031	0.228008	0.229931	0.230788	0.231536	0.229197	0.230961	0.231456	0.23235	0.230314	0.232083	0.232677	0.233512
0.0503865	0.0808835	0.0991155	0.127728	0.138345	0.160039	0.162966	0.180279	0.184127	0.19579	0.195282	0.204503	0.206192	0.212004	0.209599	0.214995	0.215525	0.218767	0.215774	0.219346	0.219153	0.2212	0.218107	0.220849	0.220806	0.222173	0.218983	0.221366	0.221604	0.22275	0.220012	0.222131	0.222665	0.223612	0.22092	0.222995	0.223642	0.224571	0.222311	0.224199	0.225059	0.225776	0.223482	0.22521	0.225698	0.226568	0.224581	0.226315	0.226907	0.227711
0.05323	0.0847875	0.10323	0.132807	0.143571	0.166046	0.169062	0.186983	0.190916	0.203015	0.202504	0.212045	0.213751	0.219793	0.217322	0.222896	0.223394	0.226762	0.223694	0.227388	0.227147	0.229264	0.226074	0.228906	0.228832	0.230261	0.226983	0.229438	0.229644	0.230835	0.228019	0.230208	0.230739	0.231735	0.228984	0.231121	0.231765	0.232743	0.230425	0.232365	0.233219	0.233974	0.231622	0.233403	0.23389	0.234797	0.232752	0.234539	0.235127	0.235969
0.0525015	0.083964	0.102666	0.13218	0.143102	0.165547	0.16865	0.186536	0.190513	0.202591	0.202115	0.211643	0.213367	0.219388	0.216926	0.222496	0.223016	0.226384	0.223327	0.227011	0.226776	0.228886	0.225694	0.228522	0.228455	0.22988	0.226607	0.229061	0.229283	0.230475	0.227656	0.229839	0.230365	0.231355	0.228602	0.230741	0.231389	0.232361	0.230049	0.231994	0.232851	0.233602	0.231247	0.233027	0.233521	0.234427	0.232379	0.23416	0.234749	0.235594
0.139161	0.194667	0.208717	0.260653	0.270334	0.311095	0.313412	0.345349	0.349325	0.371502	0.369739	0.386797	0.388165	0.399394	0.395225	0.405056	0.404791	0.411156	0.406249	0.412779	0.411867	0.416073	0.411181	0.416079	0.415369	0.418345	0.413217	0.417454	0.417166	0.419616	0.41527	0.418976	0.41932	0.421363	0.416999	0.420492	0.420905	0.422882	0.419213	0.422482	0.423434	0.425028	0.421461	0.424455	0.424771	0.426545	0.4232	0.426248	0.426937	0.428615
0.160572	0.230139	0.252155	0.318585	0.333454	0.386898	0.393034	0.434957	0.441266	0.47065	0.469701	0.492201	0.494126	0.50914	0.50476	0.517416	0.516859	0.525204	0.519209	0.527507	0.526178	0.531731	0.525764	0.531883	0.530695	0.53462	0.528222	0.53345	0.532581	0.535821	0.530717	0.535326	0.5355	0.538179	0.532926	0.537285	0.537587	0.540153	0.535616	0.539756	0.540898	0.542988	0.538802	0.542553	0.54274	0.545084	0.541096	0.544945	0.545687	0.547936
0.160515	0.229857	0.251794	0.318323	0.333288	0.386811	0.39286	0.434719	0.441056	0.470463	0.469398	0.491954	0.493803	0.508866	0.504611	0.517315	0.516726	0.525101	0.519227	0.527532	0.526037	0.531592	0.525772	0.531914	0.530755	0.534649	0.528124	0.533357	0.532478	0.535749	0.530577	0.535222	0.535406	0.538096	0.532946	0.537235	0.537467	0.540039	0.535505	0.539662	0.54072	0.54276	0.538595	0.54239	0.542601	0.545008	0.541109	0.544876	0.545462	0.547712
0.150965	0.217434	0.2396	0.30331	0.31827	0.369562	0.375624	0.415807	0.422017	0.450163	0.449137	0.470738	0.47262	0.487003	0.482853	0.494948	0.49438	0.502367	0.496648	0.504568	0.503159	0.508443	0.502751	0.508594	0.507532	0.511292	0.505016	0.510024	0.509204	0.512268	0.507265	0.511748	0.511976	0.514538	0.509619	0.513772	0.514087	0.516574	0.512257	0.516223	0.517348	0.519352	0.515396	0.519062	0.519312	0.5216	0.517888	0.521567	0.522312	0.524474
0.162125	0.231326	0.252499	0.318891	0.333727	0.387104	0.392883	0.434586	0.44067	0.469936	0.468619	0.491062	0.492943	0.507911	0.503521	0.516096	0.515307	0.523583	0.51771	0.525917	0.524195	0.529734	0.523896	0.529923	0.528687	0.532569	0.525948	0.53113	0.530207	0.533427	0.528193	0.53277	0.532899	0.535555	0.530429	0.534725	0.535005	0.537554	0.533053	0.537163	0.538274	0.540323	0.536079	0.53982	0.539987	0.542383	0.538522	0.542265	0.542873	0.545136
0.127353	0.186969	0.209972	0.267405	0.282938	0.329202	0.335646	0.372121	0.378691	0.404317	0.403915	0.423793	0.42644	0.439752	0.436592	0.447861	0.447978	0.455515	0.451019	0.458501	0.457697	0.462823	0.45826	0.463884	0.463491	0.467138	0.46177	0.466626	0.466437	0.469532	0.465427	0.46975	0.470499	0.473112	0.469009	0.473097	0.473967	0.47644	0.472829	0.476711	0.478217	0.480259	0.476892	0.480506	0.481233	0.48358	0.480534	0.484105	0.485074	0.487262
0.094765	0.146041	0.171806	0.221172	0.23714	0.27706	0.284353	0.316148	0.323196	0.345588	0.34601	0.363578	0.367021	0.378798	0.376706	0.386933	0.388132	0.394987	0.391577	0.398524	0.398948	0.403668	0.400042	0.405341	0.405848	0.409364	0.405263	0.409876	0.410494	0.413449	0.41032	0.414477	0.41575	0.418302	0.415053	0.418934	0.420298	0.422763	0.420034	0.423725	0.425596	0.427635	0.425017	0.4285	0.429678	0.431911	0.429481	0.432959	0.434492	0.436589
0.10395	0.157202	0.181925	0.233602	0.24975	0.291496	0.298555	0.331664	0.338673	0.362089	0.362571	0.380883	0.384192	0.396576	0.394479	0.405118	0.406163	0.413336	0.40979	0.417054	0.417353	0.422324	0.418702	0.424237	0.424683	0.428362	0.424145	0.428998	0.429582	0.4327	0.429451	0.433783	0.435123	0.437789	0.434491	0.438567	0.43992	0.442498	0.439651	0.443538	0.445545	0.447711	0.445078	0.448693	0.449885	0.452312	0.44991	0.453524	0.454996	0.457218
0.105178	0.15837	0.182292	0.233836	0.249792	0.291376	0.298131	0.331014	0.337757	0.360963	0.361184	0.379405	0.382597	0.394825	0.392481	0.40293	0.403717	0.410748	0.407122	0.414199	0.414103	0.41898	0.415262	0.420644	0.420955	0.424505	0.420032	0.424719	0.425069	0.428106	0.424766	0.428967	0.430198	0.432773	0.429306	0.433241	0.434488	0.436968	0.434076	0.437864	0.439752	0.441819	0.439051	0.442578	0.443634	0.44595	0.443479	0.446971	0.448323	0.450545
0.09851	0.150293	0.175154	0.225446	0.241788	0.282278	0.289331	0.321599	0.328663	0.351422	0.351911	0.369797	0.373241	0.385295	0.383263	0.393626	0.394653	0.401656	0.398334	0.405334	0.405467	0.410397	0.40699	0.412331	0.412765	0.41634	0.4121	0.416782	0.417344	0.420427	0.417347	0.421557	0.42293	0.425562	0.422343	0.426296	0.427666	0.430148	0.427428	0.431268	0.433284	0.435371	0.432742	0.436303	0.437549	0.439936	0.437638	0.441122	0.442528	0.444758
0.126173	0.185607	0.20886	0.265834	0.281056	0.327149	0.333666	0.369876	0.376451	0.401957	0.401595	0.421372	0.424149	0.437461	0.434341	0.445613	0.445918	0.453446	0.448962	0.4565	0.455995	0.461148	0.456571	0.462164	0.461885	0.465618	0.460461	0.465382	0.46532	0.468415	0.464375	0.468759	0.469619	0.47227	0.46825	0.47237	0.473305	0.475819	0.472307	0.476231	0.47788	0.479993	0.476712	0.480348	0.48116	0.483544	0.480568	0.484175	0.485266	0.487494
0.067573	0.103556	0.122371	0.156059	0.167271	0.193044	0.196281	0.216735	0.220871	0.234768	0.23416	0.245029	0.246716	0.253667	0.250884	0.257259	0.257692	0.261642	0.258324	0.262597	0.26235	0.264906	0.261466	0.264754	0.264677	0.266432	0.26285	0.265679	0.26584	0.267288	0.264155	0.266641	0.267116	0.268293	0.265199	0.267598	0.268181	0.269334	0.266715	0.2689	0.269707	0.270599	0.267934	0.26994	0.270385	0.271428	0.269054	0.271058	0.271621	0.27261
0.073348	0.110906	0.129437	0.164552	0.175646	0.202547	0.205694	0.227002	0.231118	0.245613	0.244914	0.256244	0.257898	0.265161	0.262244	0.268879	0.269235	0.273355	0.269893	0.274329	0.274003	0.276672	0.273095	0.276504	0.276361	0.278195	0.274474	0.277399	0.27749	0.279011	0.275771	0.278356	0.278815	0.280057	0.276868	0.279357	0.279921	0.281132	0.278426	0.280703	0.281517	0.282461	0.279716	0.281799	0.282235	0.283338	0.280891	0.28298	0.28355	0.284598
0.071529	0.108802	0.127551	0.1624	0.173615	0.200346	0.203572	0.224741	0.228915	0.243329	0.242673	0.253917	0.25557	0.262788	0.259917	0.266513	0.266896	0.270995	0.267573	0.27198	0.271669	0.274322	0.270778	0.274164	0.274027	0.275847	0.272166	0.275076	0.275173	0.276682	0.273478	0.276055	0.276527	0.277759	0.274597	0.277072	0.277649	0.278864	0.276193	0.278455	0.279276	0.280213	0.277494	0.27957	0.280012	0.281108	0.278698	0.280783	0.28137	0.282412
0.071671	0.108963	0.127735	0.162665	0.173888	0.200645	0.203866	0.225075	0.229244	0.243674	0.243024	0.254301	0.255976	0.263217	0.260342	0.266939	0.26731	0.271417	0.267995	0.272417	0.272103	0.274753	0.271196	0.274587	0.274453	0.276278	0.272598	0.27552	0.275618	0.277129	0.273913	0.276485	0.276947	0.278186	0.275031	0.277511	0.278085	0.279296	0.276622	0.278889	0.279709	0.280648	0.277917	0.279987	0.280417	0.281516	0.2791	0.281188	0.281766	0.282802
0.0451065	0.0867395	0.123365	0.164474	0.188179	0.221845	0.234468	0.26176	0.272515	0.291882	0.295841	0.311024	0.315636	0.325879	0.32486	0.333913	0.335643	0.341634	0.339246	0.345421	0.34567	0.349763	0.346786	0.351499	0.351668	0.354704	0.351314	0.355452	0.355997	0.358565	0.355643	0.359261	0.360097	0.362304	0.359407	0.362913	0.364074	0.366096	0.363394	0.366728	0.368132	0.36989	0.367329	0.370359	0.37141	0.373302	0.371089	0.374171	0.375429	0.377209
0.018759	0.0650685	0.120003	0.167245	0.203198	0.243841	0.265706	0.299085	0.316203	0.34038	0.348876	0.367839	0.375273	0.388437	0.388957	0.400342	0.40322	0.410953	0.409285	0.417032	0.417644	0.423044	0.420436	0.426308	0.426519	0.430669	0.427391	0.432598	0.433396	0.436859	0.433862	0.438455	0.439584	0.44254	0.439632	0.444052	0.445788	0.448519	0.445469	0.449703	0.451532	0.453975	0.451508	0.455319	0.456651	0.459234	0.457023	0.46094	0.462751	0.46519
0.018036	0.064462	0.11969	0.166883	0.202742	0.243342	0.265114	0.298602	0.315978	0.34021	0.348948	0.367914	0.375126	0.388271	0.388689	0.400145	0.403218	0.410923	0.409285	0.417075	0.417753	0.423107	0.420481	0.426341	0.426543	0.430662	0.427462	0.432625	0.433157	0.436677	0.433885	0.438446	0.439499	0.442501	0.439713	0.444139	0.445755	0.448572	0.445684	0.449961	0.451808	0.454294	0.45201	0.455928	0.457397	0.45992	0.457639	0.461703	0.46374	0.466128
0.0168375	0.062514	0.117554	0.164197	0.199723	0.239775	0.261691	0.294677	0.311899	0.335789	0.344202	0.363023	0.370497	0.38355	0.384228	0.39555	0.398504	0.406186	0.404665	0.412419	0.413315	0.418702	0.416158	0.422065	0.422426	0.426516	0.423407	0.428574	0.429399	0.432942	0.430134	0.434783	0.436095	0.439059	0.436219	0.440661	0.442349	0.445192	0.442506	0.446769	0.448809	0.451301	0.44899	0.452871	0.4543	0.456927	0.454868	0.458854	0.460803	0.463313
0.028483	0.077549	0.1326	0.182906	0.219795	0.262883	0.285215	0.320495	0.33817	0.363842	0.372569	0.392607	0.399766	0.413667	0.414076	0.426042	0.428907	0.437038	0.435055	0.44322	0.443756	0.44937	0.446417	0.452558	0.452645	0.456944	0.453318	0.458724	0.45915	0.462758	0.4596	0.46438	0.46524	0.468324	0.465332	0.469893	0.471368	0.474264	0.471034	0.475455	0.477081	0.479571	0.476867	0.480912	0.482314	0.484874	0.482279	0.48643	0.488364	0.490791
0.0543795	0.0985695	0.135379	0.179086	0.2034	0.239175	0.252215	0.281147	0.292157	0.312682	0.316617	0.332657	0.337281	0.348096	0.3468	0.356308	0.357845	0.364086	0.361113	0.367522	0.367551	0.371798	0.368372	0.373233	0.37308	0.376171	0.372301	0.376578	0.377016	0.379598	0.376169	0.379886	0.380487	0.382734	0.379486	0.383032	0.384078	0.386107	0.383019	0.386421	0.387628	0.389333	0.386466	0.389587	0.390398	0.392274	0.38981	0.39295	0.394091	0.395852
[truncated: 408 more columns]
